# Supplementary material for: 9-n-Butyl-9,9′-bi[9H-fluorene]
Source: Acta Crystallogr Sect E Struct Rep Online. 2008 Jan 23;64(Pt 2):o490. doi: 10.1107/S1600536808001517 (PMC2960402; doi:10.1107/S1600536808001517)
Supplement: Supplementary file 1 [file e-64-0o490-sup1.cif]

##############################################################################
###                                                                        ###
###        Electronic paper (Acta Crystallographica Section E)             ###
###                                                                        ###
##############################################################################
#                                                                            #
# This CIF contains the data in a paper accepted for publication in Acta     #
# Crystallographica Section E. It conforms to the requirements of Notes      #
# for Authors for Section E, and has been peer reviewed under the auspices   #
# of the IUCr Commission on Journals.                                        #
#                                                                            #
# Full details of the Crystallographic Information File format               #
# are given in the paper "The Crystallographic Information File (CIF):       #
# a New Standard Archive File for Crystallography" by S. R. Hall, F. H.      #
# Allen and I. D. Brown [Acta Cryst. (1991), A47, 655-685].                  #
#                                                                            #
# The current version of the core CIF dictionary is obtainable from          #
# ftp://ftp.iucr.org/pub/cif_core.dic. The current version number is 2.1.    #
#                                                                            #
# Software is freely available for graphical display of the structure(s) in  #
# this CIF.  For information consult the CIF home page http://www.iucr.org/  #
# cif/home.html                                                              #
#                                                                            #
##############################################################################
                                             
data_global
_audit_creation_method     'form.cif (version 2.0)'
_journal_data_validation_number     ?
_journal_date_recd_electronic     2007-12-16
_journal_date_accepted     2008-01-15
_journal_name_full     'Acta Crystallographica, Section E'
_journal_year     2008
_journal_volume     64
_journal_issue      2
_journal_page_first     o490
_journal_page_last     o490
_journal_paper_category     QO
_journal_coeditor_code     XU2394
_publ_contact_author_name     'Ping Lu'
_publ_contact_author_address
;
Department of Chemistry, Zhejiang University, Yuquan Campus, Hangzhou, 310027,
 P. R. China.
;
_publ_contact_author_email     pinglu@zju.edu.cn
_publ_contact_author_fax     '0086-571-87952543'
_publ_contact_author_phone     '0086-571-87952543'
_publ_section_title
;
9-<i>n</i>-Butyl-9,9'-bi[9<i>H</i>-fluorene]
;
loop_
    _publ_author_name
    _publ_author_address
    'Shu-Qiang Yu'
;
Department of Chemistry,
Zhejiang University,
Yuquan Campus,
Hangzhou, 310027
People's Republic of China
;
    'Bin-Bin Hu'
;
Department of Chemistry,
Zhejiang University,
Yuquan Campus,
Hangzhou, 310027
People's Republic of China
;
    'Ping Lu'
;
Department of Chemistry,
Zhejiang University,
Yuquan Campus,
Hangzhou, 310027
People's Republic of China
;
data_I
_chemical_name_systematic
;
9-n-Butyl-9,9'-bi[9H-fluorene]
;
_chemical_name_common     ?
_chemical_formula_moiety     'C30 H26'
_chemical_formula_sum     'C30 H26'
_chemical_formula_iupac     'C30 H26'
_chemical_formula_weight     386.51
_chemical_melting_point     ?
_symmetry_cell_setting     monoclinic
_symmetry_space_group_name_H-M     'C 2/c'
_symmetry_space_group_name_Hall     '-C 2yc'
loop_
    _symmetry_equiv_pos_as_xyz
    'x, y, z'
    '-x, y, -z+1/2'
    'x+1/2, y+1/2, z'
    '-x+1/2, y+1/2, -z+1/2'
    '-x, -y, -z'
    'x, -y, z-1/2'
    '-x+1/2, -y+1/2, -z'
    'x+1/2, -y+1/2, z-1/2'
_cell_length_a     27.164(5)
_cell_length_b     8.6369(17)
_cell_length_c     19.232(4)
_cell_angle_alpha     90.00
_cell_angle_beta     104.28(3)
_cell_angle_gamma     90.00
_cell_volume     4372.7(15)
_cell_formula_units_Z     8
_cell_measurement_reflns_used     12421
_cell_measurement_theta_min     3.0
_cell_measurement_theta_max     27.4
_cell_measurement_temperature     298(2)
_exptl_crystal_description     'chunk'
_exptl_crystal_colour     'colorless'
_exptl_crystal_size_max     0.46
_exptl_crystal_size_mid     0.38
_exptl_crystal_size_min     0.35
_exptl_crystal_density_diffrn     1.174
_exptl_crystal_density_meas     ?
_exptl_crystal_density_method     'not measured'
_exptl_crystal_F_000     1648
_exptl_absorpt_coefficient_mu     0.066
_exptl_absorpt_correction_type     none
_exptl_absorpt_process_details     ?
_exptl_absorpt_correction_T_min     ?
_exptl_absorpt_correction_T_max     ?
_exptl_special_details
;
^1^H NMR (500 MHz, \d in p.p.m.,
CDCl~3~): 0.68-0.74 (m, 5H), 0.17-1.22 (m, 2H), 2.55-2.58 (m, 2H), 4.58 (s,
1H), 6.76 (d, 2H, <i>J</i> = 7.00 Hz), 6.86 (d, 2H, <i>J</i> = 7.00 Hz), 6.97
(t, 2H, <i>J</i> = 7.50 Hz), 7.08 (t, 2H, <i>J</i> = 7.50 Hz), 7.17-7.23 (m,
4H), 7.49 (d, 2H, <i>J</i> = 7.50 Hz); ^13^C NMR (125 MHz, \d in p.p.m.,
CDCl~3~): 14.15, 23.35, 26.45, 38.86, 55.48, 57.75, 119.39,119.62, 123.40,
125.84, 126.00, 126.90, 127.35, 141.59, 142.19, 144.37, 148.57; MS (EI): calcd
for C~30~H~26~, 386.2; found, 386 (M^+^), 326, 313, 300, 221(100), 179, 165,
152.
;
_diffrn_ambient_temperature     298(2)
_diffrn_radiation_type     MoK\a
_diffrn_radiation_wavelength     0.71073
_diffrn_radiation_source     'fine-focus sealed tube'
_diffrn_radiation_monochromator     graphite
_diffrn_measurement_device_type
                            'Bruker SMART 1000 CCD area-detector diffractometer'
_diffrn_measurement_method     '\f and \w scans'
_diffrn_detector_area_resol_mean     ?
_diffrn_reflns_number     20365
_diffrn_reflns_av_R_equivalents     0.0307
_diffrn_reflns_av_sigmaI/netI     0.0289
_diffrn_reflns_theta_min     3.10
_diffrn_reflns_theta_max     27.43
_diffrn_reflns_theta_full     27.43
_diffrn_measured_fraction_theta_max     0.996
_diffrn_measured_fraction_theta_full     0.996
_diffrn_reflns_limit_h_min     -35
_diffrn_reflns_limit_h_max     35
_diffrn_reflns_limit_k_min     -11
_diffrn_reflns_limit_k_max     10
_diffrn_reflns_limit_l_min     -24
_diffrn_reflns_limit_l_max     24
_diffrn_standards_number     0
_diffrn_standards_interval_count     ?
_diffrn_standards_interval_time     ?
_diffrn_standards_decay_%     ?
_refine_special_details
;
 Refinement of F^2^ against ALL reflections.  The weighted R-factor wR and
 goodness of fit S are based on F^2^, conventional R-factors R are based
 on F, with F set to zero for negative F^2^. The threshold expression of
 F^2^ > 2sigma(F^2^) is used only for calculating R-factors(gt) etc. and is
 not relevant to the choice of reflections for refinement.  R-factors based
 on F^2^ are statistically about twice as large as those based on F, and R-
 factors based on ALL data will be even larger.
;
_reflns_number_total     4970
_reflns_number_gt     2859
_reflns_threshold_expression     I>2\s(I)
_refine_ls_structure_factor_coef     Fsqd
_refine_ls_matrix_type     full
_refine_ls_R_factor_all     0.0832
_refine_ls_R_factor_gt     0.0393
_refine_ls_wR_factor_gt     0.1004
_refine_ls_wR_factor_ref     0.1219
_refine_ls_goodness_of_fit_ref     1.059
_refine_ls_restrained_S_all     1.059
_refine_ls_number_reflns     4970
_refine_ls_number_parameters     273
_refine_ls_number_restraints     0
_refine_ls_hydrogen_treatment     constr
_refine_ls_weighting_scheme     calc
_refine_ls_weighting_details
         'calc w=1/[\s^2^(Fo^2^)+(0.0595P)^2^+0.3188P] where P=(Fo^2^+2Fc^2^)/3'
_atom_sites_solution_hydrogens     geom
_atom_sites_solution_primary     direct
_atom_sites_solution_secondary     difmap
_refine_ls_shift/su_max     0.000
_refine_ls_shift/su_mean     0.000
_refine_diff_density_max     0.182
_refine_diff_density_min     -0.143
_refine_ls_extinction_method     SHELXL
_refine_ls_extinction_coef     0.0038(4)
_refine_ls_extinction_expression
                                  'Fc^*^=kFc[1+0.001xFc^2^\l^3^/sin(2\q)]^-1/4^'
loop_
    _atom_type_symbol
    _atom_type_description
    _atom_type_scat_dispersion_real
    _atom_type_scat_dispersion_imag
    _atom_type_scat_source
    'C' 'C' 0.0033 0.0016
                         'International Tables Vol C Tables 4.2.6.8 and 6.1.1.4'
    'H' 'H' 0.0000 0.0000
                         'International Tables Vol C Tables 4.2.6.8 and 6.1.1.4'
_computing_data_collection     'SMART (Bruker, 2001)'
_computing_cell_refinement     'SAINT (Bruker, 2001)'
_computing_data_reduction     'SAINT (Bruker, 2001)'
_computing_structure_solution     'SHELXTL (Sheldrick, 2008)'
_computing_structure_refinement     'SHELXTL (Sheldrick, 2008)'
_computing_molecular_graphics     'SHELXTL (Sheldrick, 2008)'
_computing_publication_material
                        'SHELXTL  (Sheldrick, 2008) and publCIF (Westrip, 2008)'
loop_
    _atom_site_type_symbol
    _atom_site_label
    _atom_site_fract_x
    _atom_site_fract_y
    _atom_site_fract_z
    _atom_site_U_iso_or_equiv
    _atom_site_adp_type
    _atom_site_calc_flag
    _atom_site_refinement_flags
    _atom_site_occupancy
    _atom_site_disorder_assembly
    _atom_site_disorder_group
    C C1 0.11948(5) 0.49033(14) -0.00529(6) 0.0446(3) Uani d . 1 . .
    C C2 0.09626(5) 0.61937(15) -0.05656(7) 0.0482(3) Uani d . 1 . .
    C C3 0.05151(6) 0.61827(19) -0.11011(7) 0.0622(4) Uani d . 1 . .
    H H3 0.0322 0.5285 -0.1203 0.075 Uiso calc R 1 . .
    C C4 0.03611(7) 0.7533(2) -0.14825(8) 0.0765(5) Uani d . 1 . .
    H H4 0.0058 0.7547 -0.1836 0.092 Uiso calc R 1 . .
    C C5 0.06533(8) 0.8858(2) -0.13425(9) 0.0788(5) Uani d . 1 . .
    H H5 0.0546 0.9751 -0.1607 0.095 Uiso calc R 1 . .
    C C6 0.11021(7) 0.88774(17) -0.08167(9) 0.0669(4) Uani d . 1 . .
    H H6 0.1299 0.9770 -0.0728 0.080 Uiso calc R 1 . .
    C C7 0.12544(5) 0.75404(15) -0.04213(7) 0.0501(3) Uani d . 1 . .
    C C8 0.16888(5) 0.72391(15) 0.01911(7) 0.0492(3) Uani d . 1 . .
    C C9 0.20847(6) 0.81905(18) 0.05433(9) 0.0648(4) Uani d . 1 . .
    H H9 0.2109 0.9204 0.0392 0.078 Uiso calc R 1 . .
    C C10 0.24415(6) 0.7601(2) 0.11223(9) 0.0730(5) Uani d . 1 . .
    H H10 0.2707 0.8227 0.1365 0.088 Uiso calc R 1 . .
    C C11 0.24097(6) 0.6098(2) 0.13449(8) 0.0679(4) Uani d . 1 . .
    H H11 0.2653 0.5725 0.1737 0.082 Uiso calc R 1 . .
    C C12 0.20198(5) 0.51323(17) 0.09921(7) 0.0562(4) Uani d . 1 . .
    H H12 0.2003 0.4113 0.1141 0.067 Uiso calc R 1 . .
    C C13 0.16563(5) 0.57100(14) 0.04155(6) 0.0453(3) Uani d . 1 . .
    C C14 0.08081(5) 0.43871(14) 0.03910(7) 0.0481(3) Uani d . 1 . .
    H H14 0.0498 0.4014 0.0055 0.058 Uiso calc R 1 . .
    C C15 0.06633(5) 0.56906(16) 0.08363(7) 0.0518(3) Uani d . 1 . .
    C C16 0.04276(5) 0.71006(18) 0.06246(9) 0.0617(4) Uani d . 1 . .
    H H16 0.0342 0.7384 0.0143 0.074 Uiso calc R 1 . .
    C C17 0.03222(6) 0.8079(2) 0.11398(10) 0.0757(5) Uani d . 1 . .
    H H17 0.0167 0.9028 0.1002 0.091 Uiso calc R 1 . .
    C C18 0.04449(7) 0.7664(2) 0.18550(10) 0.0828(5) Uani d . 1 . .
    H H18 0.0371 0.8337 0.2193 0.099 Uiso calc R 1 . .
    C C19 0.06752(7) 0.6270(2) 0.20742(9) 0.0744(5) Uani d . 1 . .
    H H19 0.0755 0.5993 0.2556 0.089 Uiso calc R 1 . .
    C C20 0.07864(5) 0.52777(18) 0.15625(7) 0.0566(4) Uani d . 1 . .
    C C21 0.09993(5) 0.37098(17) 0.16385(7) 0.0553(4) Uani d . 1 . .
    C C22 0.11628(6) 0.2786(2) 0.22436(8) 0.0694(4) Uani d . 1 . .
    H H22 0.1170 0.3176 0.2697 0.083 Uiso calc R 1 . .
    C C23 0.13134(7) 0.1289(2) 0.21644(10) 0.0774(5) Uani d . 1 . .
    H H23 0.1429 0.0670 0.2567 0.093 Uiso calc R 1 . .
    C C24 0.12937(7) 0.07014(19) 0.14925(10) 0.0768(5) Uani d . 1 . .
    H H24 0.1392 -0.0317 0.1446 0.092 Uiso calc R 1 . .
    C C25 0.11283(6) 0.16108(17) 0.08828(8) 0.0661(4) Uani d . 1 . .
    H H25 0.1109 0.1196 0.0430 0.079 Uiso calc R 1 . .
    C C26 0.09925(5) 0.31399(16) 0.09538(7) 0.0519(3) Uani d . 1 . .
    C C27 0.13491(5) 0.35210(15) -0.04660(7) 0.0525(3) Uani d . 1 . .
    H H27A 0.1531 0.2773 -0.0121 0.063 Uiso calc R 1 . .
    H H27B 0.1043 0.3022 -0.0742 0.063 Uiso calc R 1 . .
    C C28 0.16785(6) 0.39514(15) -0.09723(7) 0.0558(4) Uani d . 1 . .
    H H28A 0.1501 0.4721 -0.1310 0.067 Uiso calc R 1 . .
    H H28B 0.1990 0.4421 -0.0695 0.067 Uiso calc R 1 . .
    C C29 0.18128(7) 0.26016(17) -0.13865(8) 0.0685(4) Uani d . 1 . .
    H H29A 0.1503 0.2082 -0.1635 0.082 Uiso calc R 1 . .
    H H29B 0.2014 0.1869 -0.1052 0.082 Uiso calc R 1 . .
    C C30 0.21068(8) 0.3067(2) -0.19310(9) 0.0881(6) Uani d . 1 . .
    H H30A 0.1908 0.3783 -0.2269 0.132 Uiso calc R 1 . .
    H H30B 0.2177 0.2164 -0.2181 0.132 Uiso calc R 1 . .
    H H30C 0.2420 0.3550 -0.1688 0.132 Uiso calc R 1 . .
loop_
    _atom_site_aniso_label
    _atom_site_aniso_U_11
    _atom_site_aniso_U_22
    _atom_site_aniso_U_33
    _atom_site_aniso_U_12
    _atom_site_aniso_U_13
    _atom_site_aniso_U_23
    C1 0.0415(7) 0.0482(7) 0.0460(7) -0.0060(6) 0.0142(5) -0.0020(6)
    C2 0.0433(7) 0.0593(8) 0.0459(7) -0.0001(6) 0.0186(6) 0.0001(6)
    C3 0.0508(9) 0.0868(11) 0.0499(8) 0.0004(8) 0.0139(7) 0.0039(8)
    C4 0.0623(11) 0.1144(15) 0.0535(9) 0.0212(10) 0.0157(8) 0.0162(10)
    C5 0.0905(14) 0.0866(12) 0.0679(10) 0.0336(11) 0.0358(10) 0.0248(10)
    C6 0.0836(12) 0.0559(8) 0.0704(10) 0.0098(8) 0.0365(9) 0.0072(8)
    C7 0.0529(8) 0.0493(8) 0.0549(8) 0.0031(6) 0.0260(6) 0.0012(6)
    C8 0.0473(8) 0.0491(7) 0.0567(8) -0.0060(6) 0.0232(6) -0.0071(6)
    C9 0.0626(10) 0.0559(8) 0.0801(10) -0.0169(7) 0.0258(8) -0.0134(8)
    C10 0.0554(10) 0.0829(12) 0.0798(11) -0.0220(8) 0.0146(9) -0.0215(9)
    C11 0.0441(9) 0.0922(12) 0.0640(9) -0.0055(8) 0.0068(7) -0.0079(9)
    C12 0.0448(8) 0.0635(8) 0.0600(8) -0.0021(7) 0.0123(6) 0.0001(7)
    C13 0.0383(7) 0.0513(7) 0.0494(7) -0.0032(6) 0.0169(6) -0.0062(6)
    C14 0.0437(7) 0.0556(7) 0.0470(7) -0.0109(6) 0.0148(6) -0.0044(6)
    C15 0.0368(7) 0.0645(8) 0.0575(8) -0.0096(6) 0.0182(6) -0.0080(7)
    C16 0.0473(8) 0.0704(9) 0.0729(9) -0.0019(7) 0.0254(7) -0.0040(8)
    C17 0.0625(11) 0.0751(11) 0.0997(13) 0.0026(8) 0.0394(9) -0.0123(10)
    C18 0.0761(12) 0.0938(13) 0.0885(13) -0.0032(10) 0.0390(10) -0.0320(11)
    C19 0.0682(11) 0.0985(13) 0.0610(9) -0.0059(10) 0.0248(8) -0.0185(9)
    C20 0.0422(8) 0.0766(10) 0.0537(8) -0.0100(7) 0.0172(6) -0.0111(7)
    C21 0.0441(8) 0.0723(9) 0.0510(8) -0.0129(7) 0.0146(6) -0.0014(7)
    C22 0.0606(10) 0.0949(12) 0.0529(8) -0.0117(9) 0.0147(7) 0.0030(9)
    C23 0.0701(11) 0.0909(12) 0.0723(11) -0.0040(9) 0.0199(9) 0.0229(10)
    C24 0.0811(12) 0.0638(10) 0.0934(13) -0.0049(9) 0.0365(10) 0.0171(10)
    C25 0.0790(11) 0.0602(9) 0.0667(9) -0.0149(8) 0.0325(8) 0.0007(8)
    C26 0.0475(8) 0.0594(8) 0.0524(8) -0.0146(6) 0.0191(6) -0.0021(7)
    C27 0.0569(9) 0.0514(7) 0.0531(7) -0.0082(6) 0.0208(6) -0.0051(6)
    C28 0.0611(9) 0.0551(8) 0.0562(8) -0.0035(7) 0.0242(7) -0.0029(7)
    C29 0.0848(12) 0.0617(9) 0.0693(10) 0.0068(8) 0.0389(9) -0.0003(8)
    C30 0.1143(16) 0.0845(12) 0.0849(12) 0.0179(11) 0.0617(11) 0.0060(10)
_geom_special_details
;
 All esds (except the esd in the dihedral angle between two l.s. planes)
 are estimated using the full covariance matrix.  The cell esds are taken
 into account individually in the estimation of esds in distances, angles
 and torsion angles; correlations between esds in cell parameters are only
 used when they are defined by crystal symmetry.  An approximate (isotropic)
 treatment of cell esds is used for estimating esds involving l.s. planes.
;
loop_
    _geom_bond_atom_site_label_1
    _geom_bond_atom_site_label_2
    _geom_bond_site_symmetry_2
    _geom_bond_distance
    _geom_bond_publ_flag
    C1 C2 . 1.5183(18) ?
    C1 C13 . 1.5203(17) ?
    C1 C27 . 1.5481(18) ?
    C1 C14 . 1.5728(18) ?
    C2 C3 . 1.386(2) ?
    C2 C7 . 1.3963(18) ?
    C3 C4 . 1.386(2) ?
    C3 H3 . 0.9300 ?
    C4 C5 . 1.381(2) ?
    C4 H4 . 0.9300 ?
    C5 C6 . 1.379(3) ?
    C5 H5 . 0.9300 ?
    C6 C7 . 1.3884(19) ?
    C6 H6 . 0.9300 ?
    C7 C8 . 1.470(2) ?
    C8 C9 . 1.3897(19) ?
    C8 C13 . 1.3989(18) ?
    C9 C10 . 1.381(2) ?
    C9 H9 . 0.9300 ?
    C10 C11 . 1.376(2) ?
    C10 H10 . 0.9300 ?
    C11 C12 . 1.387(2) ?
    C11 H11 . 0.9300 ?
    C12 C13 . 1.3833(19) ?
    C12 H12 . 0.9300 ?
    C14 C26 . 1.5217(19) ?
    C14 C15 . 1.5237(18) ?
    C14 H14 . 0.9800 ?
    C15 C16 . 1.389(2) ?
    C15 C20 . 1.3997(19) ?
    C16 C17 . 1.385(2) ?
    C16 H16 . 0.9300 ?
    C17 C18 . 1.380(2) ?
    C17 H17 . 0.9300 ?
    C18 C19 . 1.374(2) ?
    C18 H18 . 0.9300 ?
    C19 C20 . 1.393(2) ?
    C19 H19 . 0.9300 ?
    C20 C21 . 1.466(2) ?
    C21 C22 . 1.390(2) ?
    C21 C26 . 1.4018(18) ?
    C22 C23 . 1.376(2) ?
    C22 H22 . 0.9300 ?
    C23 C24 . 1.377(2) ?
    C23 H23 . 0.9300 ?
    C24 C25 . 1.391(2) ?
    C24 H24 . 0.9300 ?
    C25 C26 . 1.387(2) ?
    C25 H25 . 0.9300 ?
    C27 C28 . 1.5222(19) ?
    C27 H27A . 0.9700 ?
    C27 H27B . 0.9700 ?
    C28 C29 . 1.5067(19) ?
    C28 H28A . 0.9700 ?
    C28 H28B . 0.9700 ?
    C29 C30 . 1.520(2) ?
    C29 H29A . 0.9700 ?
    C29 H29B . 0.9700 ?
    C30 H30A . 0.9600 ?
    C30 H30B . 0.9600 ?
    C30 H30C . 0.9600 ?
loop_
    _geom_angle_atom_site_label_1
    _geom_angle_atom_site_label_2
    _geom_angle_atom_site_label_3
    _geom_angle_site_symmetry_1
    _geom_angle_site_symmetry_3
    _geom_angle
    _geom_angle_publ_flag
    C2 C1 C13 . . 101.43(10) ?
    C2 C1 C27 . . 110.77(10) ?
    C13 C1 C27 . . 111.68(11) ?
    C2 C1 C14 . . 109.53(10) ?
    C13 C1 C14 . . 111.83(10) ?
    C27 C1 C14 . . 111.19(10) ?
    C3 C2 C7 . . 120.28(13) ?
    C3 C2 C1 . . 128.70(13) ?
    C7 C2 C1 . . 110.96(11) ?
    C2 C3 C4 . . 118.83(15) ?
    C2 C3 H3 . . 120.6 ?
    C4 C3 H3 . . 120.6 ?
    C5 C4 C3 . . 120.68(16) ?
    C5 C4 H4 . . 119.7 ?
    C3 C4 H4 . . 119.7 ?
    C6 C5 C4 . . 120.98(15) ?
    C6 C5 H5 . . 119.5 ?
    C4 C5 H5 . . 119.5 ?
    C5 C6 C7 . . 118.81(16) ?
    C5 C6 H6 . . 120.6 ?
    C7 C6 H6 . . 120.6 ?
    C6 C7 C2 . . 120.40(14) ?
    C6 C7 C8 . . 131.13(13) ?
    C2 C7 C8 . . 108.42(11) ?
    C9 C8 C13 . . 120.53(13) ?
    C9 C8 C7 . . 131.11(13) ?
    C13 C8 C7 . . 108.36(11) ?
    C10 C9 C8 . . 118.67(14) ?
    C10 C9 H9 . . 120.7 ?
    C8 C9 H9 . . 120.7 ?
    C11 C10 C9 . . 120.90(14) ?
    C11 C10 H10 . . 119.5 ?
    C9 C10 H10 . . 119.5 ?
    C10 C11 C12 . . 120.93(15) ?
    C10 C11 H11 . . 119.5 ?
    C12 C11 H11 . . 119.5 ?
    C13 C12 C11 . . 118.90(14) ?
    C13 C12 H12 . . 120.6 ?
    C11 C12 H12 . . 120.6 ?
    C12 C13 C8 . . 120.06(12) ?
    C12 C13 C1 . . 129.12(12) ?
    C8 C13 C1 . . 110.82(11) ?
    C26 C14 C15 . . 102.04(10) ?
    C26 C14 C1 . . 116.10(11) ?
    C15 C14 C1 . . 113.28(10) ?
    C26 C14 H14 . . 108.3 ?
    C15 C14 H14 . . 108.3 ?
    C1 C14 H14 . . 108.3 ?
    C16 C15 C20 . . 119.68(13) ?
    C16 C15 C14 . . 130.33(13) ?
    C20 C15 C14 . . 109.96(12) ?
    C17 C16 C15 . . 119.15(15) ?
    C17 C16 H16 . . 120.4 ?
    C15 C16 H16 . . 120.4 ?
    C18 C17 C16 . . 120.85(17) ?
    C18 C17 H17 . . 119.6 ?
    C16 C17 H17 . . 119.6 ?
    C19 C18 C17 . . 120.85(16) ?
    C19 C18 H18 . . 119.6 ?
    C17 C18 H18 . . 119.6 ?
    C18 C19 C20 . . 118.94(16) ?
    C18 C19 H19 . . 120.5 ?
    C20 C19 H19 . . 120.5 ?
    C19 C20 C15 . . 120.53(15) ?
    C19 C20 C21 . . 130.31(14) ?
    C15 C20 C21 . . 109.04(12) ?
    C22 C21 C26 . . 120.82(15) ?
    C22 C21 C20 . . 130.58(14) ?
    C26 C21 C20 . . 108.50(12) ?
    C23 C22 C21 . . 119.27(15) ?
    C23 C22 H22 . . 120.4 ?
    C21 C22 H22 . . 120.4 ?
    C22 C23 C24 . . 120.43(16) ?
    C22 C23 H23 . . 119.8 ?
    C24 C23 H23 . . 119.8 ?
    C23 C24 C25 . . 120.85(17) ?
    C23 C24 H24 . . 119.6 ?
    C25 C24 H24 . . 119.6 ?
    C26 C25 C24 . . 119.55(15) ?
    C26 C25 H25 . . 120.2 ?
    C24 C25 H25 . . 120.2 ?
    C25 C26 C21 . . 118.99(13) ?
    C25 C26 C14 . . 130.76(12) ?
    C21 C26 C14 . . 110.21(12) ?
    C28 C27 C1 . . 114.59(11) ?
    C28 C27 H27A . . 108.6 ?
    C1 C27 H27A . . 108.6 ?
    C28 C27 H27B . . 108.6 ?
    C1 C27 H27B . . 108.6 ?
    H27A C27 H27B . . 107.6 ?
    C29 C28 C27 . . 113.98(11) ?
    C29 C28 H28A . . 108.8 ?
    C27 C28 H28A . . 108.8 ?
    C29 C28 H28B . . 108.8 ?
    C27 C28 H28B . . 108.8 ?
    H28A C28 H28B . . 107.7 ?
    C28 C29 C30 . . 113.36(13) ?
    C28 C29 H29A . . 108.9 ?
    C30 C29 H29A . . 108.9 ?
    C28 C29 H29B . . 108.9 ?
    C30 C29 H29B . . 108.9 ?
    H29A C29 H29B . . 107.7 ?
    C29 C30 H30A . . 109.5 ?
    C29 C30 H30B . . 109.5 ?
    H30A C30 H30B . . 109.5 ?
    C29 C30 H30C . . 109.5 ?
    H30A C30 H30C . . 109.5 ?
    H30B C30 H30C . . 109.5 ?
loop_
    _geom_torsion_atom_site_label_1
    _geom_torsion_atom_site_label_2
    _geom_torsion_atom_site_label_3
    _geom_torsion_atom_site_label_4
    _geom_torsion_site_symmetry_1
    _geom_torsion_site_symmetry_2
    _geom_torsion_site_symmetry_3
    _geom_torsion_site_symmetry_4
    _geom_torsion
    _geom_torsion_publ_flag
    C13 C1 C2 C3 . . . . -176.43(13) ?
    C27 C1 C2 C3 . . . . 64.89(18) ?
    C14 C1 C2 C3 . . . . -58.12(17) ?
    C13 C1 C2 C7 . . . . 1.02(13) ?
    C27 C1 C2 C7 . . . . -117.65(12) ?
    C14 C1 C2 C7 . . . . 119.34(11) ?
    C7 C2 C3 C4 . . . . -0.8(2) ?
    C1 C2 C3 C4 . . . . 176.49(13) ?
    C2 C3 C4 C5 . . . . 1.4(2) ?
    C3 C4 C5 C6 . . . . -0.6(3) ?
    C4 C5 C6 C7 . . . . -0.7(2) ?
    C5 C6 C7 C2 . . . . 1.3(2) ?
    C5 C6 C7 C8 . . . . -175.78(14) ?
    C3 C2 C7 C6 . . . . -0.6(2) ?
    C1 C2 C7 C6 . . . . -178.28(12) ?
    C3 C2 C7 C8 . . . . 177.11(12) ?
    C1 C2 C7 C8 . . . . -0.59(15) ?
    C6 C7 C8 C9 . . . . -2.2(3) ?
    C2 C7 C8 C9 . . . . -179.55(14) ?
    C6 C7 C8 C13 . . . . 177.20(14) ?
    C2 C7 C8 C13 . . . . -0.16(15) ?
    C13 C8 C9 C10 . . . . -0.6(2) ?
    C7 C8 C9 C10 . . . . 178.69(14) ?
    C8 C9 C10 C11 . . . . 0.5(2) ?
    C9 C10 C11 C12 . . . . 0.3(3) ?
    C10 C11 C12 C13 . . . . -0.9(2) ?
    C11 C12 C13 C8 . . . . 0.8(2) ?
    C11 C12 C13 C1 . . . . -179.59(13) ?
    C9 C8 C13 C12 . . . . 0.0(2) ?
    C7 C8 C13 C12 . . . . -179.46(12) ?
    C9 C8 C13 C1 . . . . -179.69(12) ?
    C7 C8 C13 C1 . . . . 0.84(14) ?
    C2 C1 C13 C12 . . . . 179.22(13) ?
    C27 C1 C13 C12 . . . . -62.77(17) ?
    C14 C1 C13 C12 . . . . 62.57(17) ?
    C2 C1 C13 C8 . . . . -1.12(13) ?
    C27 C1 C13 C8 . . . . 116.89(12) ?
    C14 C1 C13 C8 . . . . -117.77(12) ?
    C2 C1 C14 C26 . . . . -177.61(10) ?
    C13 C1 C14 C26 . . . . -65.98(14) ?
    C27 C1 C14 C26 . . . . 59.63(14) ?
    C2 C1 C14 C15 . . . . -59.99(13) ?
    C13 C1 C14 C15 . . . . 51.64(14) ?
    C27 C1 C14 C15 . . . . 177.25(11) ?
    C26 C14 C15 C16 . . . . -173.67(13) ?
    C1 C14 C15 C16 . . . . 60.77(18) ?
    C26 C14 C15 C20 . . . . 4.01(14) ?
    C1 C14 C15 C20 . . . . -121.55(12) ?
    C20 C15 C16 C17 . . . . 0.5(2) ?
    C14 C15 C16 C17 . . . . 177.98(14) ?
    C15 C16 C17 C18 . . . . -0.5(2) ?
    C16 C17 C18 C19 . . . . 0.0(3) ?
    C17 C18 C19 C20 . . . . 0.4(3) ?
    C18 C19 C20 C15 . . . . -0.3(2) ?
    C18 C19 C20 C21 . . . . -175.94(15) ?
    C16 C15 C20 C19 . . . . -0.1(2) ?
    C14 C15 C20 C19 . . . . -178.06(13) ?
    C16 C15 C20 C21 . . . . 176.36(12) ?
    C14 C15 C20 C21 . . . . -1.60(15) ?
    C19 C20 C21 C22 . . . . -1.9(3) ?
    C15 C20 C21 C22 . . . . -177.95(15) ?
    C19 C20 C21 C26 . . . . 174.22(15) ?
    C15 C20 C21 C26 . . . . -1.79(15) ?
    C26 C21 C22 C23 . . . . -0.8(2) ?
    C20 C21 C22 C23 . . . . 174.97(15) ?
    C21 C22 C23 C24 . . . . -1.2(3) ?
    C22 C23 C24 C25 . . . . 0.9(3) ?
    C23 C24 C25 C26 . . . . 1.5(3) ?
    C24 C25 C26 C21 . . . . -3.4(2) ?
    C24 C25 C26 C14 . . . . 179.11(14) ?
    C22 C21 C26 C25 . . . . 3.1(2) ?
    C20 C21 C26 C25 . . . . -173.51(13) ?
    C22 C21 C26 C14 . . . . -178.93(13) ?
    C20 C21 C26 C14 . . . . 4.46(15) ?
    C15 C14 C26 C25 . . . . 172.52(14) ?
    C1 C14 C26 C25 . . . . -63.80(19) ?
    C15 C14 C26 C21 . . . . -5.13(14) ?
    C1 C14 C26 C21 . . . . 118.54(12) ?
    C2 C1 C27 C28 . . . . 51.73(15) ?
    C13 C1 C27 C28 . . . . -60.53(15) ?
    C14 C1 C27 C28 . . . . 173.78(11) ?
    C1 C27 C28 C29 . . . . -178.29(13) ?
    C27 C28 C29 C30 . . . . 175.53(14) ?
