# Supplementary material for: 9-n-Butyl-9,9′-bi[9H-fluorene]
Source: Acta Crystallogr Sect E Struct Rep Online. 2008 Jan 23;64(Pt 2):o490. doi: 10.1107/S1600536808001517 (PMC2960402; doi:10.1107/S1600536808001517)
Supplement: Supplementary file 2 [file e-64-0o490-Isup2.hkl]

# 
# h,k,l, Fc-squared, Fo-squared, sigma(Fo-squared) and status flag 
# 
data_I
_shelx_title ' Lys1013 in C2/c' 
_shelx_refln_list_code          4 
_shelx_F_calc_maximum      416.95 
_exptl_crystal_F_000      1648.00 
_reflns_d_resolution_high  0.7715 
 
loop_ 
 _symmetry_equiv_pos_as_xyz 
 'x, y, z' 
 '-x, y, -z+1/2' 
 'x+1/2, y+1/2, z' 
 '-x+1/2, y+1/2, -z+1/2' 
 '-x, -y, -z' 
 'x, -y, z-1/2' 
 '-x+1/2, -y+1/2, -z' 
 'x+1/2, -y+1/2, z-1/2' 
 
_cell_length_a    27.1645 
_cell_length_b     8.6369 
_cell_length_c    19.2323 
_cell_angle_alpha  90.000 
_cell_angle_beta  104.284 
_cell_angle_gamma  90.000 
 
_shelx_F_squared_multiplier     1.000 
 
loop_ 
 _refln_index_h 
 _refln_index_k 
 _refln_index_l 
 _refln_F_squared_calc 
 _refln_F_squared_meas 
 _refln_F_squared_sigma 
 _refln_observed_status 
   4   0   0    85059.17    88669.98    599.22 o 
   6   0   0    37630.68    37447.99    259.82 o 
   8   0   0      336.03      349.09     11.36 o 
  10   0   0      983.95      759.61     21.72 o 
  12   0   0     9245.16     8809.48     74.85 o 
  14   0   0     5847.09     5872.62     55.54 o 
  16   0   0      786.34      800.80     26.90 o 
  18   0   0      206.99      184.12     15.25 o 
  20   0   0       82.83      118.21     28.94 o 
  22   0   0      586.10      649.97     64.72 o 
  24   0   0     2324.08     2360.55    152.44 o 
  26   0   0      117.34      160.30     23.26 o 
  28   0   0       14.74       22.60     35.64 o 
  30   0   0      508.19      549.78     99.33 o 
  32   0   0       28.21       24.02     18.97 o 
  34   0   0       30.82        5.64     22.63 o 
   3   1   0     6449.26     5816.26     44.34 o 
   5   1   0      993.24     1045.64     15.13 o 
   7   1   0    26069.40    26655.62    214.18 o 
   9   1   0     5179.53     4929.06     31.33 o 
  11   1   0     7111.85     7194.33     66.06 o 
  13   1   0     3060.64     3041.57     24.25 o 
  15   1   0      494.95      489.76     11.47 o 
  17   1   0        0.82        9.27      8.21 o 
  19   1   0       34.80       41.07     10.86 o 
  21   1   0       36.34       39.81     12.30 o 
  23   1   0        4.19       11.71     12.05 o 
  25   1   0      288.71      350.21     19.33 o 
  27   1   0      227.83      268.78     26.37 o 
  29   1   0       41.99       27.52     14.89 o 
  31   1   0        0.00       -6.27     13.70 o 
  33   1   0       30.00        5.45     15.15 o 
   0   2   0    29664.86    26972.89    130.65 o 
   2   2   0        1.36        0.19      2.13 o 
   4   2   0     7085.38     6661.14     32.59 o 
   6   2   0     2610.71     2531.23     16.51 o 
   8   2   0     1932.62     1987.36     15.08 o 
  10   2   0     1094.37     1126.35     11.76 o 
  12   2   0     5578.84     5530.92     38.65 o 
  14   2   0    10966.15    11034.31     87.07 o 
  16   2   0      692.60      683.24     14.53 o 
  18   2   0      291.57      299.72     15.91 o 
  20   2   0      354.01      395.66     15.20 o 
  22   2   0      458.93      433.49     19.77 o 
  24   2   0       17.74       21.99     11.54 o 
  26   2   0       86.25      110.63     17.61 o 
  28   2   0      186.15      221.59     16.29 o 
  30   2   0        1.78       -2.87     17.14 o 
  32   2   0       35.27       39.56     16.54 o 
   1   3   0      102.05       97.18      3.70 o 
   3   3   0      139.37      133.33      4.67 o 
   5   3   0      698.88      638.96      8.03 o 
   7   3   0      257.89      244.29      7.31 o 
   9   3   0      443.16      393.95     10.10 o 
  11   3   0      118.09      123.59      6.72 o 
  13   3   0      464.43      497.84     10.19 o 
  15   3   0     1808.63     1821.85     18.93 o 
  17   3   0      134.46      135.66      9.87 o 
  19   3   0      242.16      264.79     11.98 o 
  21   3   0     1505.54     1437.66     25.97 o 
  23   3   0       91.39       63.76     14.41 o 
  25   3   0     1032.77      985.72     21.56 o 
  27   3   0      112.90       80.05     17.98 o 
  29   3   0       37.59       34.92     15.51 o 
  31   3   0       78.59       54.02     17.31 o 
   0   4   0      250.79      227.45      6.39 o 
   2   4   0      614.19      681.41      6.57 o 
   4   4   0     3154.57     3285.62     18.21 o 
   6   4   0     4254.26     4479.36     26.29 o 
   8   4   0       77.81       75.18      6.12 o 
  10   4   0       35.49       46.87      7.06 o 
  12   4   0     1017.06     1102.64     14.61 o 
  14   4   0      415.45      391.23     12.51 o 
  16   4   0       23.88       17.98      8.45 o 
  18   4   0      338.55      367.41     13.10 o 
  20   4   0      419.92      434.24     16.09 o 
  22   4   0       78.30       82.97     12.50 o 
  24   4   0      904.13      866.19     19.94 o 
  26   4   0      642.86      637.88     26.70 o 
  28   4   0        6.25        8.95     13.60 o 
  30   4   0      186.36      179.77     36.16 o 
   1   5   0       56.84       59.97      5.39 o 
   3   5   0     1265.68     1222.75     10.41 o 
   5   5   0      698.59      683.98      8.02 o 
   7   5   0      482.84      505.03      7.87 o 
   9   5   0     1769.69     1786.92     18.63 o 
  11   5   0        2.83        1.70      6.86 o 
  13   5   0     1137.58     1126.40     17.22 o 
  15   5   0      642.37      639.20     14.58 o 
  17   5   0       27.17       23.67     11.97 o 
  19   5   0        2.58        9.72     11.50 o 
  21   5   0      152.29      173.78     14.16 o 
  23   5   0        0.46        1.41     12.41 o 
  25   5   0       37.55       34.95     22.25 o 
  27   5   0      149.80       60.39     39.05 o 
  29   5   0       36.48       14.58     17.74 o 
   0   6   0     1509.01     1537.85     18.65 o 
   2   6   0       10.87        5.74      5.26 o 
   4   6   0        1.71       -0.14      4.25 o 
   6   6   0      139.30      131.46      5.95 o 
   8   6   0      239.93      235.73      7.29 o 
  10   6   0     2029.56     2094.97     20.35 o 
  12   6   0     1364.92     1387.82     20.81 o 
  14   6   0      248.66      233.74     10.56 o 
  16   6   0      202.61      201.51     12.38 o 
  18   6   0       42.10       31.62     12.35 o 
  20   6   0      242.51      238.17     16.54 o 
  22   6   0        0.50       -2.48     10.53 o 
  24   6   0      107.68      138.56     14.86 o 
  26   6   0        4.17        6.15     15.16 o 
  28   6   0        4.83       -4.22     13.76 o 
   1   7   0       18.81       18.43      6.28 o 
   3   7   0       26.92       28.16      6.86 o 
   5   7   0       57.03       62.34      6.07 o 
   7   7   0       17.80       19.45      6.24 o 
   9   7   0      761.62      747.43     10.49 o 
  11   7   0      390.53      388.28      9.60 o 
  13   7   0       45.85       45.18      7.00 o 
  15   7   0      120.78      143.77      8.41 o 
  17   7   0       94.99      100.48      9.45 o 
  19   7   0       67.53       54.93     15.27 o 
  21   7   0      162.57      190.03     12.87 o 
  23   7   0        0.38        3.83     12.15 o 
  25   7   0        4.21       -0.85     13.36 o 
   0   8   0      421.93      457.24     18.47 o 
   2   8   0        0.46        2.31      6.15 o 
   4   8   0      210.77      258.06      8.30 o 
   6   8   0       11.44       11.59      6.48 o 
   8   8   0      219.51      230.73      8.64 o 
  10   8   0       10.15        7.05      6.08 o 
  12   8   0       41.10       37.23      7.41 o 
  14   8   0      240.09      258.47     10.36 o 
  16   8   0      285.34      304.86     11.39 o 
  18   8   0        4.99        1.95      7.88 o 
  20   8   0        7.76        9.00      9.68 o 
  22   8   0        5.79        1.48     11.15 o 
   1   9   0       44.01       30.93      8.64 o 
   3   9   0      171.77      201.37     10.60 o 
   5   9   0       64.52       89.60      8.88 o 
   7   9   0        6.24        3.95      6.92 o 
   9   9   0       13.46       13.61      7.25 o 
  11   9   0       10.83        8.00      8.26 o 
  13   9   0      204.61      230.25     11.23 o 
  15   9   0       45.53       18.42      9.34 o 
  17   9   0        9.03       -5.01     13.70 o 
  19   9   0       52.05       17.51     14.91 o 
   0  10   0        3.29        1.70     11.23 o 
   2  10   0        0.63       -1.57      8.19 o 
   4  10   0       30.11       29.16      8.62 o 
   6  10   0        1.38        1.74      7.32 o 
   8  10   0       14.00       11.28      7.86 o 
  10  10   0       33.75       16.46      8.54 o 
  12  10   0        3.54        2.85      7.94 o 
  14  10   0       27.73        3.00     10.25 o 
   1  11   0        7.45        6.72     10.99 o 
   3  11   0        0.90       -4.15     10.88 o 
   5  11   0        2.16       -1.00      9.53 o 
 -33   1   1        4.64        8.91     16.10 o 
 -31   1   1      109.65      102.72     20.86 o 
 -29   1   1      129.10      162.34     20.24 o 
 -27   1   1       11.43       11.11     14.60 o 
 -25   1   1        6.44        0.52     18.28 o 
 -23   1   1      848.12      841.52     19.15 o 
 -21   1   1        2.31       11.35     10.48 o 
 -19   1   1      107.06      123.73     10.91 o 
 -17   1   1       86.26      113.56     10.68 o 
 -15   1   1      948.84      984.84     17.07 o 
 -13   1   1     2791.82     2723.22     22.39 o 
 -11   1   1      204.89      182.98     10.53 o 
  -9   1   1    36933.45    38485.87    198.35 o 
  -7   1   1    43772.51    44063.44    221.12 o 
  -5   1   1      483.49      527.18      7.69 o 
  -3   1   1      130.69      109.04      3.41 o 
   3   1   1      883.33      804.72      7.19 o 
   5   1   1   173850.03   194066.67    858.58 o 
   7   1   1       84.72      117.59      5.53 o 
   9   1   1      971.89      941.67     11.33 o 
  11   1   1     1760.82     1755.34     16.49 o 
  13   1   1     1273.41     1257.97     15.56 o 
  15   1   1      757.66      752.69     13.49 o 
  17   1   1      710.57      720.14     13.87 o 
  19   1   1      344.66      355.04     13.80 o 
  21   1   1        0.73        3.77     10.06 o 
  23   1   1      642.79      653.77     19.31 o 
  25   1   1      415.18      416.97     17.40 o 
  27   1   1        0.19      -12.44     12.44 o 
  29   1   1       28.46       30.86     15.77 o 
  31   1   1       14.87       30.31     16.87 o 
  33   1   1       14.70        2.75     12.88 o 
 -32   2   1       10.34       -2.02     15.57 o 
 -30   2   1       73.97       64.42     16.19 o 
 -28   2   1       21.19       29.22     14.89 o 
 -26   2   1       39.81       53.24     16.54 o 
 -24   2   1      107.07       97.27     15.67 o 
 -22   2   1      691.39      707.75     19.39 o 
 -20   2   1     1521.23     1481.19     23.89 o 
 -18   2   1      211.36      248.59     19.17 o 
 -16   2   1     8368.15     8489.33     57.66 o 
 -14   2   1     2593.64     2451.57     22.21 o 
 -12   2   1     1140.18     1123.69     13.63 o 
 -10   2   1     1415.96     1282.60     14.06 o 
  -8   2   1      875.23      868.32     11.75 o 
  -6   2   1      235.79      216.38      6.25 o 
  -4   2   1     6930.63     6169.21     35.42 o 
  -2   2   1      518.44      510.06      6.47 o 
   0   2   1    21161.97    19191.93    145.55 o 
   2   2   1     8654.32     7739.08     41.48 o 
   4   2   1      264.37      214.16      5.84 o 
   6   2   1        0.15        3.17      4.20 o 
   8   2   1     1040.45     1068.02     12.95 o 
  10   2   1     6838.91     7353.98     41.16 o 
  12   2   1      318.06      316.47      9.39 o 
  14   2   1     1539.79     1686.04     21.52 o 
  16   2   1      661.18      629.59     12.49 o 
  18   2   1      117.98      130.73     10.30 o 
  20   2   1      600.40      606.08     15.65 o 
  22   2   1       59.01       42.63     11.03 o 
  24   2   1       21.78       22.07     11.50 o 
  26   2   1       92.02       68.98     15.60 o 
  28   2   1        3.40        3.14     14.21 o 
  30   2   1        4.46        6.36     14.25 o 
  32   2   1        0.99       -8.95     16.99 o 
 -33   3   1        0.33      -17.91     17.91 o 
 -31   3   1        0.75        8.55     14.84 o 
 -29   3   1       87.67       78.31     16.92 o 
 -27   3   1      228.46      244.53     16.06 o 
 -25   3   1      857.71      861.75     22.96 o 
 -23   3   1     1265.13     1265.63     24.27 o 
 -21   3   1     3979.81     3928.25     50.13 o 
 -19   3   1      358.27      389.47     12.82 o 
 -17   3   1      215.09      216.73      9.88 o 
 -15   3   1       18.47       29.44      8.72 o 
 -13   3   1      542.74      523.46     10.57 o 
 -11   3   1     2437.43     2462.31     18.42 o 
  -9   3   1     5130.07     4951.39     29.43 o 
  -7   3   1      577.77      559.63      8.60 o 
  -5   3   1      586.75      594.38      8.20 o 
  -3   3   1      551.69      554.12      6.68 o 
  -1   3   1      389.95      352.61      5.13 o 
   1   3   1     2991.81     2635.36     12.43 o 
   3   3   1      255.10      238.00      5.23 o 
   5   3   1      564.58      607.72      6.10 o 
   7   3   1       47.04       48.64      6.03 o 
   9   3   1     6265.49     6708.83     41.85 o 
  11   3   1       46.04       70.59      8.67 o 
  13   3   1     1039.70     1113.95     17.63 o 
  15   3   1       68.72       80.65      8.57 o 
  17   3   1       11.62       18.53      8.45 o 
  19   3   1       52.08       65.82     10.31 o 
  21   3   1      159.59      151.13     14.09 o 
  23   3   1       23.34       28.58     11.22 o 
  25   3   1       44.60       36.06     13.59 o 
  27   3   1       27.13       11.88     14.69 o 
  29   3   1        1.10        4.05     15.19 o 
  31   3   1        7.66        6.99     14.73 o 
 -32   4   1       30.05       16.84     19.01 o 
 -30   4   1       75.71       52.65     19.86 o 
 -28   4   1      521.16      558.73     19.41 o 
 -26   4   1       39.80       39.53     14.48 o 
 -24   4   1        1.59        9.92     11.58 o 
 -22   4   1      442.10      474.13     25.13 o 
 -20   4   1      122.74      124.56     10.91 o 
 -18   4   1       25.33       30.94      8.81 o 
 -16   4   1       84.10       75.01      9.28 o 
 -14   4   1        5.13        1.72      6.11 o 
 -12   4   1      223.72      208.72      9.15 o 
 -10   4   1      678.08      563.63      9.98 o 
  -8   4   1      289.86      300.94      8.31 o 
  -6   4   1     1149.27     1304.16     11.52 o 
  -4   4   1      124.61      115.23      4.55 o 
  -2   4   1      270.83      285.55      5.75 o 
   0   4   1     5536.16     5672.42     29.90 o 
   2   4   1     1780.71     1872.37     11.60 o 
   4   4   1     1324.96     1254.60     10.51 o 
   6   4   1        1.33        2.69      3.11 o 
   8   4   1        9.53        4.10      5.24 o 
  10   4   1       74.65       77.44      9.66 o 
  12   4   1       14.42       16.73      6.60 o 
  14   4   1       52.16       68.54      8.68 o 
  16   4   1      159.24      167.96     11.12 o 
  18   4   1       62.72       59.11     12.40 o 
  20   4   1        8.67       19.60     10.60 o 
  22   4   1       11.86       13.66     11.45 o 
  24   4   1        0.05        3.34     12.96 o 
  26   4   1       10.22        7.87     13.39 o 
  28   4   1      241.25      262.45     22.20 o 
  30   4   1       35.08        5.34     15.49 o 
 -29   5   1       67.33        8.40     17.36 o 
 -27   5   1       14.96        2.99     13.54 o 
 -25   5   1      108.72       48.62     25.55 o 
 -23   5   1       46.04       45.57     13.28 o 
 -21   5   1      116.63      116.67     14.11 o 
 -19   5   1        6.97       10.31     10.89 o 
 -17   5   1       82.01       94.34     11.09 o 
 -15   5   1        0.03        2.29      8.29 o 
 -13   5   1       30.46       37.32      8.95 o 
 -11   5   1      728.76      681.29     14.10 o 
  -9   5   1     2046.94     1893.76     17.71 o 
  -7   5   1      314.54      422.21      7.80 o 
  -5   5   1       42.83       56.02      6.41 o 
  -3   5   1      848.99      839.52      9.19 o 
  -1   5   1      192.22      178.39      5.59 o 
   1   5   1     3223.02     3835.38     19.55 o 
   3   5   1       36.70       38.53      5.76 o 
   5   5   1      940.45     1059.04     10.24 o 
   7   5   1      431.79      431.66      7.29 o 
   9   5   1      539.68      581.77      9.20 o 
  11   5   1      166.58      160.13      6.87 o 
  13   5   1        3.58       13.02      9.56 o 
  15   5   1      415.40      401.70     12.96 o 
  17   5   1        8.83       25.58     11.18 o 
  19   5   1      301.66      311.38     13.37 o 
  21   5   1       52.14       55.73     13.47 o 
  23   5   1      164.57      139.54     26.88 o 
  25   5   1        0.05        5.25     12.81 o 
  27   5   1       61.46       26.82     14.93 o 
  29   5   1        9.76       18.77     17.09 o 
 -28   6   1        3.93        2.11     13.76 o 
 -26   6   1        1.14       -2.83     12.79 o 
 -24   6   1        3.08        4.02     12.13 o 
 -22   6   1      225.72      260.64     18.87 o 
 -20   6   1        0.50       15.81     11.12 o 
 -18   6   1       58.28       62.58     13.40 o 
 -16   6   1       24.73       19.83      9.51 o 
 -14   6   1       36.31       41.21      7.36 o 
 -12   6   1       53.13       72.66      8.02 o 
 -10   6   1     1114.70     1129.61     16.94 o 
  -8   6   1     2229.97     2252.88     16.92 o 
  -6   6   1       33.18       38.86      5.62 o 
  -4   6   1      382.66      392.90      6.78 o 
  -2   6   1       97.79      106.57      7.08 o 
   0   6   1      209.98      208.34      6.45 o 
   2   6   1       24.73       31.34      4.98 o 
   4   6   1      100.90       93.71      5.19 o 
   6   6   1        0.89       -0.74      3.60 o 
   8   6   1       51.25       37.70      6.34 o 
  10   6   1       37.35       41.08      6.05 o 
  12   6   1        2.90        4.65      5.58 o 
  14   6   1        6.61       12.68      8.54 o 
  16   6   1      166.76      163.53     14.39 o 
  18   6   1        1.29       -0.44      8.81 o 
  20   6   1      326.84      322.73     15.86 o 
  22   6   1        0.03       12.44     11.48 o 
  24   6   1        4.86        9.07     14.00 o 
  26   6   1        5.25        2.03     12.39 o 
  28   6   1       23.54       15.27     17.00 o 
 -25   7   1        4.00        3.10     13.49 o 
 -23   7   1       40.81       10.34     12.37 o 
 -21   7   1        0.10       -2.46     10.86 o 
 -19   7   1        6.07        4.68      8.18 o 
 -17   7   1      157.66      143.88      9.92 o 
 -15   7   1        7.83        7.99      7.92 o 
 -13   7   1        0.91       -6.91      7.43 o 
 -11   7   1       36.44       47.15      7.05 o 
  -9   7   1      513.46      513.01     12.30 o 
  -7   7   1     1932.68     1970.64     16.52 o 
  -5   7   1        8.18        3.98      5.63 o 
  -3   7   1     1158.19     1120.45     12.53 o 
  -1   7   1      829.42      797.46     12.33 o 
   1   7   1        1.38        2.26      5.75 o 
   3   7   1      760.05      761.22     10.67 o 
   5   7   1       80.96      121.98      6.82 o 
   7   7   1      836.47      856.80     13.63 o 
   9   7   1       16.30       23.30      6.79 o 
  11   7   1       88.76      102.56      8.61 o 
  13   7   1       98.37       96.90     11.19 o 
  15   7   1      545.63      572.33     13.12 o 
  17   7   1      100.04      126.06     14.82 o 
  19   7   1        0.00       -1.22      7.61 o 
  21   7   1       62.25       52.44     10.01 o 
  23   7   1        0.13       -7.09     14.12 o 
  25   7   1        0.28        8.54     14.32 o 
 -24   8   1       30.50       15.23     13.71 o 
 -22   8   1        3.35        0.24     11.49 o 
 -20   8   1        5.22        6.73      8.40 o 
 -18   8   1       15.95        7.12     10.23 o 
 -16   8   1        0.67        1.16      8.87 o 
 -14   8   1        2.93        8.95      7.56 o 
 -12   8   1      148.44      157.25      9.09 o 
 -10   8   1        4.31        4.66      6.29 o 
  -8   8   1      279.51      295.75      9.39 o 
  -6   8   1       50.88       46.29      7.46 o 
  -4   8   1       15.86       12.84      6.57 o 
  -2   8   1       80.62       99.81      9.15 o 
   0   8   1        0.61        6.84      7.69 o 
   2   8   1        1.66        0.77      6.80 o 
   4   8   1        0.06        1.72      5.03 o 
   6   8   1       22.25       14.55      5.83 o 
   8   8   1       47.11       48.70      7.65 o 
  10   8   1        8.52        1.91      7.08 o 
  12   8   1        1.07        4.64      6.01 o 
  14   8   1       12.03        8.50      7.09 o 
  16   8   1        0.15        3.58      6.84 o 
  18   8   1        0.33        1.33      9.04 o 
  20   8   1        1.30        3.93     10.22 o 
  22   8   1        3.88        0.96     12.37 o 
 -19   9   1        1.33        4.88     10.91 o 
 -17   9   1        0.05        0.00     10.37 o 
 -15   9   1        4.74        4.07      7.97 o 
 -13   9   1        2.40        5.05      7.50 o 
 -11   9   1       21.35       39.49      9.43 o 
  -9   9   1       16.17       14.56      7.56 o 
  -7   9   1       58.53       53.03      8.95 o 
  -5   9   1       37.80       24.31      9.12 o 
  -3   9   1       20.68        7.26      8.08 o 
  -1   9   1        1.58        7.52      7.58 o 
   1   9   1        8.89        6.75     10.47 o 
   3   9   1        0.01       -2.44      7.49 o 
   5   9   1        0.57       -1.04      7.86 o 
   7   9   1       98.50      100.95      9.01 o 
   9   9   1       35.77       44.93      8.74 o 
  11   9   1       31.34       17.26      7.43 o 
  13   9   1       60.52       31.07     12.86 o 
  15   9   1       16.23        6.60     10.68 o 
  17   9   1        0.68       -2.45     11.50 o 
  19   9   1       98.35      133.73     33.38 o 
 -14  10   1       11.50       12.25      8.50 o 
 -12  10   1        1.23       -2.89      9.44 o 
 -10  10   1       28.93       15.72      8.84 o 
  -8  10   1        0.02       -2.27      8.51 o 
  -6  10   1       73.22       79.48     15.78 o 
  -4  10   1        1.62       -2.77      7.90 o 
  -2  10   1        0.22        1.65      8.52 o 
   0  10   1        4.87        3.21      8.10 o 
   2  10   1        9.24        7.77      7.81 o 
   4  10   1        3.24        1.90      7.41 o 
   6  10   1      102.26       89.59     16.54 o 
   8  10   1       83.74       89.24     18.67 o 
  10  10   1        6.78       12.89      8.16 o 
  12  10   1       11.07        1.36      8.76 o 
  14  10   1       46.62       12.25     10.41 o 
  -5  11   1        7.59        3.18     12.20 o 
  -3  11   1       24.40       32.29     10.44 o 
  -1  11   1        1.42       13.15      9.99 o 
   1  11   1        3.38        0.75      7.86 o 
   3  11   1       11.69       17.42     13.50 o 
   5  11   1       34.24       24.96     16.05 o 
 -34   0   2       21.11       20.16     27.14 o 
 -32   0   2        3.49       15.39     25.64 o 
 -30   0   2      653.31      616.01     39.37 o 
 -28   0   2      630.19      659.78     36.96 o 
 -26   0   2        4.57       11.49     19.86 o 
 -24   0   2       39.45       30.16     18.04 o 
 -22   0   2       73.36       73.19     20.43 o 
 -20   0   2      298.64      328.17     24.41 o 
 -18   0   2      404.11      387.13     20.78 o 
 -16   0   2        0.84        9.08     11.23 o 
 -14   0   2      201.07      189.67     15.30 o 
 -12   0   2      514.91      487.62     14.04 o 
 -10   0   2     3950.89     3310.91     45.28 o 
  -8   0   2    11034.00    10961.92     83.91 o 
  -6   0   2     3147.19     3064.28     27.64 o 
  -4   0   2      255.44      264.20      9.66 o 
   4   0   2    50348.27    49002.80    361.71 o 
   6   0   2      902.58      904.23     19.35 o 
   8   0   2     8221.89     7992.46     64.41 o 
  10   0   2       49.43       28.37      8.83 o 
  12   0   2      192.76      194.69     12.04 o 
  14   0   2     2604.43     2765.29     46.16 o 
  16   0   2     1234.34     1327.49     31.83 o 
  18   0   2      348.17      385.45     17.66 o 
  20   0   2       25.37       18.32     17.35 o 
  22   0   2      115.02      134.85     19.26 o 
  24   0   2     2947.40     2990.08     60.90 o 
  26   0   2      341.69      362.94     21.30 o 
  28   0   2       11.15       20.89     17.32 o 
  30   0   2       74.30       65.18     34.65 o 
  32   0   2       39.49       28.82     18.80 o 
 -33   1   2        3.51       15.14     18.81 o 
 -31   1   2      275.58      257.59     25.68 o 
 -29   1   2        0.01       -9.76     18.88 o 
 -27   1   2      256.01      259.69     19.55 o 
 -25   1   2       63.66       86.72     14.57 o 
 -23   1   2        6.77        9.06     13.67 o 
 -21   1   2      302.25      326.97     15.73 o 
 -19   1   2       66.91       56.69     12.88 o 
 -17   1   2     1009.88     1073.54     18.49 o 
 -15   1   2      411.14      415.83     10.79 o 
 -13   1   2      444.88      416.00     10.07 o 
 -11   1   2     7337.68     7433.98     45.13 o 
  -9   1   2    28674.32    29941.43    154.55 o 
  -7   1   2      170.61      172.86      8.20 o 
  -5   1   2     9389.48     8635.83     63.49 o 
  -3   1   2     1413.15     1155.45     10.89 o 
  -1   1   2    23710.19    22050.81    121.91 o 
   1   1   2     3966.80     3359.99     20.26 o 
   3   1   2    14849.88    13878.00    154.01 o 
   5   1   2    24203.42    23399.00     95.17 o 
   7   1   2     8885.08     8434.93     42.56 o 
   9   1   2     5931.50     5857.93     32.10 o 
  11   1   2     1617.78     1666.63     14.13 o 
  13   1   2      212.25      218.86      9.29 o 
  15   1   2      205.74      229.81      8.95 o 
  17   1   2      243.09      250.77     12.04 o 
  19   1   2       88.36      100.85     10.88 o 
  21   1   2      550.86      558.88     13.86 o 
  23   1   2      905.74      911.94     17.43 o 
  25   1   2      469.80      478.04     23.04 o 
  27   1   2      103.50      135.78     16.07 o 
  29   1   2       14.53        3.73     11.01 o 
  31   1   2       18.31       21.94     13.00 o 
  33   1   2        9.12       13.02     14.26 o 
 -34   2   2        5.61       -5.81     16.85 o 
 -32   2   2        7.48        1.85     13.93 o 
 -30   2   2       84.18       77.11     18.58 o 
 -28   2   2        5.01        0.06     13.45 o 
 -26   2   2      300.72      338.02     19.72 o 
 -24   2   2       19.09       16.64     12.76 o 
 -22   2   2     1152.86     1222.27     22.51 o 
 -20   2   2       64.34       43.60     12.37 o 
 -18   2   2     1830.01     1756.80     21.32 o 
 -16   2   2     5540.01     5715.45     41.62 o 
 -14   2   2      382.65      417.29     10.92 o 
 -12   2   2     1336.74     1249.82     14.25 o 
 -10   2   2      259.08      219.29      8.19 o 
  -8   2   2     1622.67     1562.56     13.81 o 
  -6   2   2      194.35      172.45      6.51 o 
  -4   2   2     6534.89     5832.90     49.72 o 
  -2   2   2     5120.40     4645.82     23.47 o 
   0   2   2     2220.57     1965.73      8.85 o 
   2   2   2     1268.64     1124.69      6.77 o 
   4   2   2     4136.01     3704.87     21.95 o 
   6   2   2     1346.84     1237.25     10.69 o 
   8   2   2      280.61      287.26      9.67 o 
  10   2   2     4830.94     4846.91     29.36 o 
  12   2   2       22.51       22.29      6.80 o 
  14   2   2      150.43      171.43      8.74 o 
  16   2   2     1694.48     1659.50     17.14 o 
  18   2   2      191.34      188.05     11.84 o 
  20   2   2        0.01       -2.50      8.94 o 
  22   2   2        0.83        6.21      9.58 o 
  24   2   2       22.90       18.72     11.94 o 
  26   2   2       91.42       98.84     13.70 o 
  28   2   2       10.40       -0.78     11.58 o 
  30   2   2       11.64       16.68     17.17 o 
  32   2   2        2.54       10.67     13.72 o 
 -33   3   2        4.73        5.78     15.42 o 
 -31   3   2       14.35        5.63     17.00 o 
 -29   3   2        1.71       11.62     16.32 o 
 -27   3   2      157.41      124.46     20.35 o 
 -25   3   2      324.37      346.54     17.04 o 
 -23   3   2     2023.42     1960.87     26.99 o 
 -21   3   2     1769.01     1682.20     42.98 o 
 -19   3   2      171.06      164.85     13.92 o 
 -17   3   2      901.33      865.56     16.20 o 
 -15   3   2     1377.34     1453.19     17.98 o 
 -13   3   2     2503.62     2792.10     24.12 o 
 -11   3   2     1293.53     1160.69     24.30 o 
  -9   3   2     2262.89     2273.07     20.27 o 
  -7   3   2       70.40       50.50      5.70 o 
  -5   3   2      352.52      349.84      7.80 o 
  -3   3   2     2397.60     2280.54     15.21 o 
  -1   3   2     6832.03     6640.73     28.61 o 
   1   3   2     2790.96     2636.11     12.26 o 
   3   3   2      263.88      262.29      3.94 o 
   5   3   2       91.80      116.23      4.02 o 
   7   3   2     7240.88     7084.90     37.45 o 
   9   3   2     4357.32     4644.80     37.76 o 
  11   3   2      147.57      131.84      9.29 o 
  13   3   2       59.28       83.78      8.57 o 
  15   3   2        3.58       17.00      7.45 o 
  17   3   2       16.09       10.82      7.76 o 
  19   3   2      151.40      159.45     11.80 o 
  21   3   2      275.28      296.59     12.76 o 
  23   3   2        1.05       -3.74     10.86 o 
  25   3   2       48.22       60.13     16.48 o 
  27   3   2        1.18        3.57     13.33 o 
  29   3   2       10.35       11.26     13.88 o 
  31   3   2       38.25       34.87     18.23 o 
 -32   4   2        6.83        9.31     15.52 o 
 -30   4   2       52.78       19.09     17.83 o 
 -28   4   2        0.63        9.02     14.63 o 
 -26   4   2      126.28      145.22     24.06 o 
 -24   4   2       91.61       84.33     16.07 o 
 -22   4   2       76.99       50.22     12.08 o 
 -20   4   2       83.70       76.76     11.19 o 
 -18   4   2      214.87      208.59     11.33 o 
 -16   4   2      484.50      482.12     12.46 o 
 -14   4   2       26.59       23.65      9.36 o 
 -12   4   2      721.44      814.94     11.14 o 
 -10   4   2     1649.08     1740.77     18.63 o 
  -8   4   2      114.99      130.19      6.77 o 
  -6   4   2     1366.25     1566.07     13.08 o 
  -4   4   2      197.67      207.79      5.32 o 
  -2   4   2       27.35       25.03      4.07 o 
   0   4   2      234.98      254.43      4.61 o 
   2   4   2     1189.13     1141.51      8.23 o 
   4   4   2     1360.84     1460.63     10.52 o 
   6   4   2      637.60      579.85      8.91 o 
   8   4   2      184.27      194.38      5.23 o 
  10   4   2       79.02      112.32      8.84 o 
  12   4   2      115.87      122.34      8.44 o 
  14   4   2      134.82      129.74     10.23 o 
  16   4   2      402.70      398.11     11.84 o 
  18   4   2      211.38      170.76     14.09 o 
  20   4   2      519.37      466.01     17.49 o 
  22   4   2       73.12       80.63     20.33 o 
  24   4   2       17.43        7.91     14.57 o 
  26   4   2       52.59       43.27     19.65 o 
  28   4   2       11.81        7.86     16.36 o 
  30   4   2        6.91        5.26     16.75 o 
 -31   5   2        3.32        4.00     15.95 o 
 -29   5   2        3.96        0.19     13.10 o 
 -27   5   2      240.44      294.54     18.49 o 
 -25   5   2      422.74      495.59     22.14 o 
 -23   5   2        5.16        1.90     12.31 o 
 -21   5   2        8.58       23.11     13.46 o 
 -19   5   2       58.30       41.97     11.30 o 
 -17   5   2       10.94       10.39      8.91 o 
 -15   5   2      133.54      141.57      9.83 o 
 -13   5   2      355.89      355.82     10.72 o 
 -11   5   2        3.69        2.36      7.76 o 
  -9   5   2      228.60      185.65      7.77 o 
  -7   5   2      447.49      375.93      7.62 o 
  -5   5   2     1922.04     1942.52     14.42 o 
  -3   5   2     1144.21     1223.25     12.84 o 
  -1   5   2       50.67       47.10      4.24 o 
   1   5   2       82.35       89.52      3.98 o 
   3   5   2        0.00        3.62      3.61 o 
   5   5   2      825.51      819.28      8.58 o 
   7   5   2       28.63       16.84      3.87 o 
   9   5   2        0.04        2.23      3.85 o 
  11   5   2       29.27       21.22      5.22 o 
  13   5   2      128.04      114.11      9.93 o 
  15   5   2       29.47       38.71     12.98 o 
  17   5   2      344.67      360.80     13.76 o 
  19   5   2      109.86      118.49     14.62 o 
  21   5   2       68.65       70.34     12.89 o 
  23   5   2       63.62       78.81     19.01 o 
  25   5   2      111.96       80.98     33.07 o 
  27   5   2        7.47       -1.30     14.62 o 
  29   5   2        0.50        4.24     15.07 o 
 -28   6   2       26.16       10.66     15.47 o 
 -26   6   2        0.13       -0.22     12.94 o 
 -24   6   2       59.20       53.98     16.78 o 
 -22   6   2        2.93        4.60     12.25 o 
 -20   6   2      145.15      185.36     15.24 o 
 -18   6   2      416.85      443.44     14.31 o 
 -16   6   2        9.32        7.43      8.91 o 
 -14   6   2       18.13       18.62      7.86 o 
 -12   6   2       15.04       16.97      7.07 o 
 -10   6   2       86.11      104.90      7.12 o 
  -8   6   2       37.05       29.49      5.96 o 
  -6   6   2       11.13        7.94      5.43 o 
  -4   6   2        1.00        2.97      4.64 o 
  -2   6   2      569.02      536.70      8.63 o 
   0   6   2       11.03       16.11      4.95 o 
   2   6   2      537.62      532.82      7.90 o 
   4   6   2       20.99       22.08      4.60 o 
   6   6   2       91.84       88.39      6.10 o 
   8   6   2      774.30      783.55     11.98 o 
  10   6   2      165.27      164.91      7.82 o 
  12   6   2     3679.07     3611.82     25.27 o 
  14   6   2        2.91        5.72      6.48 o 
  16   6   2       79.14       87.33      8.01 o 
  18   6   2       37.58       27.92     12.43 o 
  20   6   2       16.70       19.76     10.95 o 
  22   6   2       17.18        4.55     12.60 o 
  24   6   2        2.59        2.23     12.65 o 
  26   6   2       23.12       13.82     15.42 o 
 -27   7   2        1.54       -0.95     17.23 o 
 -25   7   2       16.27       -3.11     13.10 o 
 -23   7   2        0.01       -1.44     11.64 o 
 -21   7   2       24.94       18.00     14.10 o 
 -19   7   2      159.15      183.95     10.92 o 
 -17   7   2        3.98        2.17      9.80 o 
 -15   7   2      429.94      494.96     11.93 o 
 -13   7   2      226.39      226.45      9.01 o 
 -11   7   2       14.51        9.88      6.25 o 
  -9   7   2      765.74      761.89     11.49 o 
  -7   7   2      207.58      221.24      9.91 o 
  -5   7   2        0.97       -0.42      5.08 o 
  -3   7   2      523.22      552.12     10.52 o 
  -1   7   2       81.42       83.32      6.79 o 
   1   7   2      148.21      171.01      9.19 o 
   3   7   2      123.23      114.57      8.42 o 
   5   7   2      115.18      109.69      7.44 o 
   7   7   2      100.50       84.44      7.90 o 
   9   7   2     1106.36     1141.62     13.64 o 
  11   7   2      692.81      755.40     12.37 o 
  13   7   2      210.40      216.95     13.59 o 
  15   7   2      133.50      161.34      8.95 o 
  17   7   2        5.41        0.94      6.36 o 
  19   7   2        2.18        1.71      7.93 o 
  21   7   2        1.54        1.77      8.62 o 
  23   7   2       10.20       14.47     13.69 o 
  25   7   2        1.28       27.61     20.09 o 
 -24   8   2        8.66        1.06     14.42 o 
 -22   8   2       34.10        7.70     14.68 o 
 -20   8   2       23.57        1.78      9.33 o 
 -18   8   2        1.10        0.91      7.14 o 
 -16   8   2      218.92      256.08     11.33 o 
 -14   8   2       10.24       14.16      9.02 o 
 -12   8   2      318.47      320.69      9.96 o 
 -10   8   2       59.47       66.92      8.07 o 
  -8   8   2      192.52      196.63      8.15 o 
  -6   8   2       36.42       35.24      7.02 o 
  -4   8   2      543.00      532.61     10.89 o 
  -2   8   2     1388.31     1456.31     24.37 o 
   0   8   2       12.39        9.70      8.49 o 
   2   8   2      614.35      674.10     14.04 o 
   4   8   2        9.62       11.50      6.74 o 
   6   8   2        2.92       -0.90      5.46 o 
   8   8   2      662.72      642.60     11.52 o 
  10   8   2        0.94        3.97      6.86 o 
  12   8   2       51.41       47.73      7.77 o 
  14   8   2       73.85       36.63      7.41 o 
  16   8   2        0.35        0.61      5.61 o 
  18   8   2       11.76        8.01     10.46 o 
  20   8   2        7.34        0.47     10.33 o 
  22   8   2       29.67       10.69     12.16 o 
 -19   9   2       22.25        6.23     10.33 o 
 -17   9   2       11.95        6.35     12.65 o 
 -15   9   2       69.42       72.48      9.25 o 
 -13   9   2      254.99      305.20     10.72 o 
 -11   9   2      120.97      138.62     10.19 o 
  -9   9   2       26.78       36.66      9.15 o 
  -7   9   2       57.40       49.75      9.05 o 
  -5   9   2       31.25       21.47      7.42 o 
  -3   9   2        9.81        3.44      7.52 o 
  -1   9   2       27.20       26.00      8.87 o 
   1   9   2        7.15        1.32      8.66 o 
   3   9   2       12.55        8.41      7.47 o 
   5   9   2       72.68       71.06      8.44 o 
   7   9   2       92.56      105.37      8.00 o 
   9   9   2       21.87       24.77      7.88 o 
  11   9   2      165.75      213.32     12.86 o 
  13   9   2        1.09        3.63      8.65 o 
  15   9   2        1.10       -0.53     11.83 o 
  17   9   2        0.76        3.18     10.59 o 
  19   9   2       57.16       19.86     12.22 o 
 -14  10   2       76.37       96.10     18.32 o 
 -12  10   2        0.08       -4.85      8.72 o 
 -10  10   2       66.99       48.88     16.24 o 
  -8  10   2        0.85        3.41      7.03 o 
  -6  10   2       16.67       11.20      8.72 o 
  -4  10   2        0.03        2.94      7.94 o 
  -2  10   2        1.02        4.41      8.65 o 
   0  10   2        0.00       12.55     11.53 o 
   2  10   2        9.33        5.35     13.50 o 
   4  10   2       29.34       27.47     11.71 o 
   6  10   2       13.87       10.07      9.34 o 
   8  10   2       13.64       12.70      8.28 o 
  10  10   2       15.80       10.24      8.85 o 
  12  10   2       13.99        0.89     13.98 o 
  14  10   2       12.95       -1.16     14.74 o 
  -5  11   2       22.88       24.07     10.06 o 
  -3  11   2        0.41        7.33     11.14 o 
  -1  11   2        0.63      -19.86     19.86 o 
   1  11   2        1.00        9.64     15.24 o 
   3  11   2        2.78       17.40     15.63 o 
   5  11   2        9.54      -10.21     36.31 o 
 -33   1   3        7.66        5.75     21.19 o 
 -31   1   3       58.88       76.89     20.67 o 
 -29   1   3      542.83      543.89     24.12 o 
 -27   1   3        0.23       10.19     15.43 o 
 -25   1   3        2.62        4.03     14.21 o 
 -23   1   3       21.81       31.11     12.19 o 
 -21   1   3      215.11      202.03     21.95 o 
 -19   1   3     3418.46     3316.92     57.10 o 
 -17   1   3      798.98      814.43     14.20 o 
 -15   1   3       49.40       73.27      8.51 o 
 -13   1   3      128.69      136.51      8.21 o 
 -11   1   3    13335.78    13202.07     73.63 o 
  -9   1   3      845.10      695.75     10.24 o 
  -7   1   3    11965.66    11510.64     75.66 o 
  -5   1   3   157471.27   173486.47   1609.97 o 
  -3   1   3      400.41      345.64      4.96 o 
  -1   1   3    17849.68    17101.63     97.38 o 
   1   1   3     7207.02     6455.19     45.36 o 
   3   1   3     9970.59     8947.37     45.24 o 
   5   1   3     3399.57     3161.36     16.13 o 
   7   1   3      731.82      691.97     10.10 o 
   9   1   3    12612.44    12552.53     61.97 o 
  11   1   3      421.21      408.92      9.36 o 
  13   1   3      857.91     1001.68     15.06 o 
  15   1   3        2.21        0.49      5.42 o 
  17   1   3      267.46      243.08     10.13 o 
  19   1   3        1.83        5.92      9.62 o 
  21   1   3       76.36       74.98     10.58 o 
  23   1   3       47.36       57.52     12.26 o 
  25   1   3      744.37      724.44     15.93 o 
  27   1   3       58.80       46.19     12.17 o 
  29   1   3        4.47        9.37     12.34 o 
  31   1   3       10.92        0.79     11.15 o 
 -34   2   3       23.04       24.06     17.08 o 
 -32   2   3      276.68      280.66     33.84 o 
 -30   2   3       66.79       78.97     18.55 o 
 -28   2   3      148.34      141.53     19.25 o 
 -26   2   3      507.50      479.30     20.44 o 
 -24   2   3        8.79        5.25     14.39 o 
 -22   2   3     1150.61     1134.98     21.86 o 
 -20   2   3     1731.16     1713.75     30.37 o 
 -18   2   3     6409.03     6714.40     54.04 o 
 -16   2   3     7182.36     7106.54     51.46 o 
 -14   2   3     6189.46     6362.06     46.12 o 
 -12   2   3     2785.45     2877.99     22.53 o 
 -10   2   3       20.58       47.13      6.70 o 
  -8   2   3     1860.00     1743.56     15.54 o 
  -6   2   3      172.98      188.10      5.96 o 
  -4   2   3     5625.00     5280.67     29.95 o 
  -2   2   3     1220.97     1132.39      9.74 o 
   0   2   3     1324.55     1255.97     19.69 o 
   2   2   3     1372.48     1113.73      7.56 o 
   4   2   3     4954.29     4625.71     47.33 o 
   6   2   3     4551.85     4405.18     24.75 o 
   8   2   3     1447.36     1480.09     12.73 o 
  10   2   3     4907.41     5155.25     36.13 o 
  12   2   3     3886.76     4012.84     26.62 o 
  14   2   3       91.33      107.58      7.91 o 
  16   2   3       41.05       41.49      9.87 o 
  18   2   3       36.35       39.74     10.23 o 
  20   2   3        2.08        8.14      9.35 o 
  22   2   3      199.93      217.34     12.97 o 
  24   2   3       89.77       94.11     13.36 o 
  26   2   3        0.04        1.76     15.04 o 
  28   2   3        0.21        4.06     10.40 o 
  30   2   3        0.01        2.99     11.18 o 
  32   2   3       10.07       12.98     14.90 o 
 -33   3   3      160.42      124.84     23.15 o 
 -31   3   3      105.29      100.65     21.21 o 
 -29   3   3      330.08      365.12     19.69 o 
 -27   3   3       24.13       12.73     14.03 o 
 -25   3   3       14.51       -2.57     12.17 o 
 -23   3   3       93.95       72.75     14.67 o 
 -21   3   3      307.97      292.97     15.72 o 
 -19   3   3      709.74      645.58     16.26 o 
 -17   3   3     1141.59     1108.23     17.55 o 
 -15   3   3      128.62      147.12     10.00 o 
 -13   3   3       80.54       74.78      9.16 o 
 -11   3   3     2279.22     2369.90     21.75 o 
  -9   3   3     6606.84     6390.16     39.22 o 
  -7   3   3     2157.92     2208.79     16.87 o 
  -5   3   3     5026.23     5040.09     30.32 o 
  -3   3   3     1274.68     1171.22      9.78 o 
  -1   3   3        8.89        6.64      3.43 o 
   1   3   3     7867.99     7728.59     32.10 o 
   3   3   3     1829.78     1861.33     10.69 o 
   5   3   3      808.87      829.20      8.05 o 
   7   3   3     2043.19     2246.40     15.59 o 
   9   3   3      573.16      449.94     15.32 o 
  11   3   3      234.12      219.89      9.34 o 
  13   3   3     1472.40     1447.09     16.02 o 
  15   3   3      244.03      241.92     11.04 o 
  17   3   3      669.63      692.14     16.50 o 
  19   3   3      683.10      698.58     15.70 o 
  21   3   3       73.11       67.65     11.80 o 
  23   3   3       34.73       51.83     12.69 o 
  25   3   3        0.80        3.38     12.14 o 
  27   3   3      214.64      262.65     36.04 o 
  29   3   3        0.12        0.62     11.02 o 
  31   3   3      137.34      126.36     36.47 o 
 -32   4   3       21.19       20.57     17.85 o 
 -30   4   3      543.14      557.71     21.04 o 
 -28   4   3       83.03      133.49     26.17 o 
 -26   4   3       75.48       47.02     15.72 o 
 -24   4   3       53.37       47.13     12.53 o 
 -22   4   3     1090.53     1071.33     18.92 o 
 -20   4   3      249.24      246.85     13.62 o 
 -18   4   3       72.82       76.65     11.03 o 
 -16   4   3      179.45      179.27      9.92 o 
 -14   4   3       27.78       29.92      7.53 o 
 -12   4   3      421.64      392.15      8.91 o 
 -10   4   3      438.25      361.30      9.57 o 
  -8   4   3     1540.77     1685.91     17.08 o 
  -6   4   3      584.80      599.56      8.32 o 
  -4   4   3     3948.42     3943.55     21.29 o 
  -2   4   3       73.54       79.61      4.22 o 
   0   4   3     1978.82     1958.24     12.62 o 
   2   4   3     5810.94     5913.17     28.53 o 
   4   4   3      329.24      382.56      9.05 o 
   6   4   3      232.20      235.05      4.82 o 
   8   4   3      130.67      132.79      4.82 o 
  10   4   3        4.17        5.51      6.49 o 
  12   4   3       10.75        2.51      6.73 o 
  14   4   3      298.56      297.16      9.99 o 
  16   4   3        7.07       18.25     10.26 o 
  18   4   3        2.66       -7.11      9.20 o 
  20   4   3      144.21      140.19     15.24 o 
  22   4   3       82.94       74.35     12.90 o 
  24   4   3        2.00       -2.15     11.46 o 
  26   4   3      173.67      228.55     16.96 o 
  28   4   3       27.33       14.97     15.11 o 
  30   4   3       62.86       18.14     15.77 o 
 -31   5   3        6.80       -2.96     15.02 o 
 -29   5   3      173.25       67.81     41.28 o 
 -27   5   3        9.08        3.99     13.47 o 
 -25   5   3      129.90      147.19     14.60 o 
 -23   5   3      477.97      512.23     16.88 o 
 -21   5   3        2.02        2.98      9.37 o 
 -19   5   3        0.64        8.07      9.36 o 
 -17   5   3      198.79      216.38     14.30 o 
 -15   5   3        9.99       14.49      8.43 o 
 -13   5   3      205.44      213.35     10.39 o 
 -11   5   3     1752.95     1744.57     19.36 o 
  -9   5   3     1038.86      997.20     15.06 o 
  -7   5   3     3273.06     3451.46     24.80 o 
  -5   5   3     2072.59     1985.82     14.24 o 
  -3   5   3       22.28       41.70      4.50 o 
  -1   5   3      196.94      248.05      7.19 o 
   1   5   3     1300.07     1416.00     10.78 o 
   3   5   3      174.91      202.54      5.17 o 
   5   5   3     3244.69     3293.58     21.93 o 
   7   5   3       38.39       48.04      4.40 o 
   9   5   3       68.81       79.96      4.63 o 
  11   5   3      183.04      187.61      5.92 o 
  13   5   3      109.06      136.34     14.91 o 
  15   5   3     1094.14     1053.80     18.76 o 
  17   5   3      388.24      405.18     15.16 o 
  19   5   3     1550.03     1442.90     31.31 o 
  21   5   3       11.65       13.50     12.52 o 
  23   5   3       97.59       63.64     13.34 o 
  25   5   3        3.24       -0.86     13.05 o 
  27   5   3        3.69       -0.06     11.27 o 
  29   5   3       20.39       19.47     15.54 o 
 -28   6   3        2.55        7.23     18.15 o 
 -26   6   3       18.14        8.35     16.93 o 
 -24   6   3        7.08        5.23     12.58 o 
 -22   6   3       62.15       71.88     14.62 o 
 -20   6   3       51.10       40.60     14.78 o 
 -18   6   3        0.09        4.06     11.79 o 
 -16   6   3      767.72      765.58     19.98 o 
 -14   6   3      110.78      138.95      9.32 o 
 -12   6   3        0.22       -2.37      7.77 o 
 -10   6   3      437.91      435.22     10.54 o 
  -8   6   3     2758.21     2823.46     20.78 o 
  -6   6   3      359.46      339.14      7.83 o 
  -4   6   3      139.78      154.54      6.45 o 
  -2   6   3      334.59      323.04      9.73 o 
   0   6   3       58.48       54.16      6.64 o 
   2   6   3      260.31      293.33      8.28 o 
   4   6   3      658.72      677.59      8.21 o 
   6   6   3      416.51      395.93      9.94 o 
   8   6   3      131.85      141.06      6.78 o 
  10   6   3        5.44        6.26      4.63 o 
  12   6   3      147.09      135.50      8.42 o 
  14   6   3       27.87       25.12      6.18 o 
  16   6   3      115.94      103.80      8.79 o 
  18   6   3       16.58       14.09     11.17 o 
  20   6   3        3.89        6.74     10.13 o 
  22   6   3       21.46       21.32     19.11 o 
  24   6   3        9.54       25.49     15.29 o 
  26   6   3       17.15       -0.96     14.69 o 
 -27   7   3       29.85       14.10     14.88 o 
 -25   7   3       10.27        3.67     12.79 o 
 -23   7   3        4.76        8.78     13.48 o 
 -21   7   3      181.57      201.99     14.74 o 
 -19   7   3      104.59      100.03     11.06 o 
 -17   7   3       10.59       19.27     10.04 o 
 -15   7   3      253.73      253.99     11.25 o 
 -13   7   3       11.54       11.11      6.74 o 
 -11   7   3       74.45       76.10      7.44 o 
  -9   7   3        8.04        5.46      6.18 o 
  -7   7   3      333.68      334.03      8.90 o 
  -5   7   3      979.96     1004.28     13.22 o 
  -3   7   3      838.92      854.15     13.12 o 
  -1   7   3      569.07      613.77     12.12 o 
   1   7   3       55.03       65.51      7.40 o 
   3   7   3      111.61      113.09      7.42 o 
   5   7   3      520.57      505.21      8.60 o 
   9   7   3       90.26       76.01      6.55 o 
  11   7   3      201.25      184.50      9.24 o 
  13   7   3      320.60      274.99      8.64 o 
  15   7   3      103.98      106.30      8.02 o 
  17   7   3      152.16      139.62     16.16 o 
  19   7   3        3.82        6.64      6.60 o 
  21   7   3       57.69       39.14     13.15 o 
  23   7   3        5.90       10.18     16.06 o 
  25   7   3        0.00       16.62     13.55 o 
 -24   8   3       48.75       14.97     15.86 o 
 -22   8   3       38.09       16.08     15.94 o 
 -20   8   3       18.98       10.71      9.81 o 
 -18   8   3       27.32       27.58      9.16 o 
 -16   8   3        0.22        2.44      8.94 o 
 -14   8   3       45.33       46.02      8.17 o 
 -12   8   3       27.81       31.78      7.77 o 
 -10   8   3        1.46        2.70      7.08 o 
  -8   8   3      205.95      236.48      8.58 o 
  -6   8   3        0.00        0.59      5.12 o 
  -4   8   3        3.61        6.38      6.12 o 
  -2   8   3      362.89      369.10     11.52 o 
   0   8   3       62.76       70.90     10.47 o 
   2   8   3      485.37      516.65     13.76 o 
   4   8   3       18.35       21.29      6.41 o 
   6   8   3      108.01      128.88      6.14 o 
   8   8   3       20.62       17.57      6.80 o 
  10   8   3      186.05      209.37      8.95 o 
  12   8   3       34.36       16.01      6.08 o 
  14   8   3       30.97       43.47      8.37 o 
  16   8   3        0.30        4.20      8.20 o 
  18   8   3       86.11       32.38     15.72 o 
  20   8   3        2.59        6.21     11.52 o 
  22   8   3       77.32       69.77     15.03 o 
 -19   9   3        8.88        2.14     11.18 o 
 -17   9   3        8.57        4.57     11.01 o 
 -15   9   3       26.79       34.34      9.61 o 
 -13   9   3       45.34       48.84      9.80 o 
 -11   9   3       10.91        9.13      7.93 o 
  -9   9   3       90.51       68.50      8.84 o 
  -7   9   3       12.26        9.50      8.68 o 
  -5   9   3        0.90        1.76      6.29 o 
  -3   9   3       18.18       15.04      8.42 o 
  -1   9   3        0.14       -4.19      6.80 o 
   1   9   3      182.95      191.29     14.19 o 
   3   9   3       37.86       39.66     10.82 o 
   5   9   3       25.14       18.86      6.77 o 
   7   9   3        0.30        2.15      7.03 o 
   9   9   3       20.42        4.78      7.41 o 
  11   9   3       51.87       13.14     10.28 o 
  13   9   3       64.86        6.48     10.82 o 
  15   9   3        7.62        6.23     11.23 o 
  17   9   3       21.83        5.47      9.77 o 
 -14  10   3        7.71       14.10     10.66 o 
 -12  10   3       64.38       52.46     16.12 o 
 -10  10   3       73.39       56.40     13.31 o 
  -8  10   3        0.33        1.25      8.68 o 
  -6  10   3        0.03        2.63      8.42 o 
  -4  10   3        3.85        7.32      7.64 o 
  -2  10   3       51.60       39.24     11.08 o 
   0  10   3       27.60       16.46      8.36 o 
   2  10   3        0.61        8.37      9.44 o 
   4  10   3        0.17       -2.01      9.28 o 
   6  10   3        9.55        2.16     14.38 o 
   8  10   3        5.03        3.30     13.67 o 
  10  10   3       12.02        7.38     20.43 o 
  12  10   3        0.76       -0.55     15.03 o 
  -5  11   3        1.22       12.23     24.83 o 
  -3  11   3        1.05      -10.32     18.54 o 
  -1  11   3        9.16       38.58     38.58 o 
   1  11   3       10.78      -19.86     19.86 o 
   3  11   3        1.89       21.24     44.82 o 
 -34   0   4        0.21       -1.19     24.03 o 
 -32   0   4        4.86       10.10     39.56 o 
 -30   0   4        3.60       20.85     24.46 o 
 -28   0   4      280.82      270.87     26.88 o 
 -26   0   4       24.17       31.82     20.45 o 
 -24   0   4        7.97        2.30     15.63 o 
 -22   0   4      104.89      108.79     21.30 o 
 -20   0   4      235.15      193.50     28.38 o 
 -18   0   4       81.31       77.97     16.33 o 
 -16   0   4      174.17      205.98     22.06 o 
 -14   0   4    10458.20    10598.06    155.00 o 
 -12   0   4      437.17      519.86     14.04 o 
 -10   0   4      263.43      287.96     11.24 o 
  -8   0   4     3836.55     3758.21     39.59 o 
  -6   0   4   143162.19   153368.58   1073.16 o 
  -4   0   4    78376.58    78478.21    540.61 o 
  -2   0   4    13055.01    12232.85     86.17 o 
   0   0   4    56423.86    51790.91    349.21 o 
   2   0   4     3388.19     2895.12     26.83 o 
   4   0   4     2097.08     1880.85     15.78 o 
   6   0   4    15673.92    15506.87     93.71 o 
   8   0   4     2692.81     2633.27     21.95 o 
  10   0   4     5041.86     5095.67     38.81 o 
  12   0   4      467.70      398.43     10.36 o 
  14   0   4      315.07      317.86     11.02 o 
  16   0   4        1.25       -3.59      9.43 o 
  18   0   4     2224.53     2183.15     28.15 o 
  20   0   4     2878.49     2753.89     33.98 o 
  22   0   4      108.19      121.02     14.36 o 
  24   0   4      919.42      884.02     26.41 o 
  26   0   4       21.80       26.99     14.84 o 
  28   0   4      111.07       97.26     27.80 o 
  30   0   4      236.60      223.10     21.17 o 
  32   0   4        0.07        4.97     16.88 o 
 -33   1   4       13.00       10.37     21.62 o 
 -31   1   4       42.95       52.43     22.34 o 
 -29   1   4      143.73      163.47     18.85 o 
 -27   1   4      301.27      339.17     20.01 o 
 -25   1   4       28.59       24.96     13.05 o 
 -23   1   4       61.81       81.20     17.67 o 
 -21   1   4     1096.33     1106.09     25.91 o 
 -19   1   4        3.72       -1.13      8.51 o 
 -17   1   4     1236.22     1273.97     16.76 o 
 -15   1   4       49.69       46.75      8.82 o 
 -13   1   4     2439.00     2500.86     24.25 o 
 -11   1   4      315.60      373.67      8.79 o 
  -9   1   4     1227.80     1212.09     12.80 o 
  -7   1   4    11276.21    11174.79     59.81 o 
  -5   1   4    15683.87    15265.83     78.05 o 
  -3   1   4      596.62      596.52      9.03 o 
  -1   1   4     2731.04     2466.43     13.38 o 
   1   1   4     1113.61      993.09      6.58 o 
   3   1   4      210.94      187.75      4.27 o 
   5   1   4     1767.29     1602.46     10.16 o 
   7   1   4      609.17      611.76      6.97 o 
   9   1   4       35.34       38.81      5.16 o 
  11   1   4       58.85       46.72      5.31 o 
  13   1   4        0.30        2.58      4.93 o 
  15   1   4       34.29       39.68      6.77 o 
  17   1   4       85.47      101.46      8.39 o 
  19   1   4      210.38      180.33     11.08 o 
  21   1   4      391.28      421.62     22.18 o 
  23   1   4      313.08      302.80     13.10 o 
  25   1   4        7.49        4.58     10.62 o 
  27   1   4       26.24       31.45     10.88 o 
  29   1   4       35.43       34.17     12.78 o 
  31   1   4        1.59       14.10     14.35 o 
 -34   2   4        0.79        2.40     24.14 o 
 -32   2   4      128.88      194.15     21.94 o 
 -30   2   4      253.69      303.08     23.04 o 
 -28   2   4       80.26      100.52     20.83 o 
 -26   2   4      142.25      126.15     17.62 o 
 -24   2   4      186.35      193.48     16.05 o 
 -22   2   4      158.08      172.46     14.63 o 
 -20   2   4      283.19      289.23     14.19 o 
 -18   2   4      307.39      333.44     12.60 o 
 -16   2   4       15.69        9.82      8.48 o 
 -14   2   4     8436.62     8319.38     55.49 o 
 -12   2   4      211.57      263.64     10.03 o 
 -10   2   4      622.14      507.41      9.80 o 
  -8   2   4     1031.51     1031.87     14.12 o 
  -6   2   4     4659.87     4490.08     27.17 o 
  -4   2   4     6859.77     6507.28     38.26 o 
  -2   2   4      123.80      119.02      2.98 o 
   0   2   4       27.09       39.08      5.67 o 
   2   2   4      822.56      720.93      6.24 o 
   4   2   4      827.76      783.25      7.99 o 
   6   2   4      311.71      256.99      4.55 o 
   8   2   4      154.71      181.16      5.72 o 
  10   2   4       48.10       41.48      6.34 o 
  12   2   4      658.71      624.24     11.50 o 
  14   2   4      878.04      865.90     12.82 o 
  16   2   4      390.90      416.37     11.35 o 
  18   2   4      490.73      505.57     13.36 o 
  20   2   4       15.10       13.73      9.79 o 
  22   2   4       21.05       11.28      8.27 o 
  24   2   4        0.16       -4.78      8.72 o 
  26   2   4        0.00       -1.08      7.23 o 
  28   2   4       44.27       34.55     14.39 o 
  30   2   4        1.28       -0.21     10.12 o 
 -33   3   4        5.45       14.50     16.35 o 
 -31   3   4       30.39       15.20     15.67 o 
 -29   3   4      295.75      328.73     20.70 o 
 -27   3   4      425.91      396.92     23.03 o 
 -25   3   4       62.45       56.58     15.38 o 
 -23   3   4       63.08       76.49     13.18 o 
 -21   3   4      988.06      981.47     21.62 o 
 -19   3   4       56.45       56.05     10.63 o 
 -17   3   4      779.08      729.92     14.33 o 
 -15   3   4       35.32       31.25      8.82 o 
 -13   3   4       77.72      100.94      7.88 o 
 -11   3   4       14.03        7.89      7.11 o 
  -9   3   4      146.18      170.65      7.66 o 
  -7   3   4        0.73       -1.93      5.51 o 
  -5   3   4     2696.61     2751.69     23.07 o 
  -3   3   4      105.26      112.54      5.20 o 
  -1   3   4      593.07      627.92      5.41 o 
   1   3   4     5133.91     4990.04     30.25 o 
   3   3   4     1858.93     1769.91     13.71 o 
   5   3   4       74.38      100.21      4.13 o 
   7   3   4     1557.74     1467.43     12.66 o 
   9   3   4     1330.81     1461.49     12.73 o 
  11   3   4       49.10       51.56      8.51 o 
  13   3   4       48.16       63.39      7.34 o 
  15   3   4      227.54      243.76     11.12 o 
  17   3   4       60.44       36.91      9.86 o 
  19   3   4        0.53       -1.55      8.77 o 
  21   3   4       32.20       26.74     12.36 o 
  23   3   4       55.00       49.30     12.79 o 
  25   3   4       18.35       15.24     10.43 o 
  27   3   4        5.40        9.41     10.59 o 
  29   3   4        0.22        1.08     12.49 o 
  31   3   4        7.88        4.85     13.98 o 
 -32   4   4      116.99       73.35     18.97 o 
 -30   4   4        8.81       -0.67     14.30 o 
 -28   4   4      888.60      936.40     24.48 o 
 -26   4   4       44.35       31.85     14.25 o 
 -24   4   4      175.93      198.25     20.44 o 
 -22   4   4        4.78        5.58      9.80 o 
 -20   4   4      215.76      193.87     14.25 o 
 -18   4   4     1088.47     1080.32     18.52 o 
 -16   4   4        8.73       16.83      9.16 o 
 -14   4   4       41.27       50.92      8.61 o 
 -12   4   4       73.04       88.66      7.15 o 
 -10   4   4      151.07      164.78      6.77 o 
  -8   4   4      674.48      656.57     18.04 o 
  -6   4   4      176.11      159.77      6.43 o 
  -4   4   4     2649.00     2824.08     17.17 o 
  -2   4   4     4966.76     5077.86     25.19 o 
   0   4   4      902.44     1101.25      9.10 o 
   2   4   4     1406.29     1574.36      9.78 o 
   4   4   4     1604.54     1788.85     11.09 o 
   6   4   4      459.66      505.41      5.72 o 
   8   4   4      658.66      778.95      9.82 o 
  10   4   4        4.44        3.56      4.72 o 
  12   4   4      185.12      172.44      8.85 o 
  14   4   4      792.16      725.38     14.17 o 
  16   4   4      274.01      242.48     10.90 o 
  18   4   4     2658.98     2636.93     32.20 o 
  20   4   4        5.22       13.29     10.75 o 
  22   4   4      258.39      281.24     16.24 o 
  24   4   4       68.55       66.54     18.34 o 
  26   4   4        9.30       10.61     10.31 o 
  28   4   4       30.94       19.57     11.97 o 
  30   4   4       46.45       53.66     22.42 o 
 -31   5   4        3.00        1.06     15.59 o 
 -29   5   4       28.87       27.26     15.99 o 
 -27   5   4       48.92       41.81     16.34 o 
 -25   5   4      304.56      362.85     16.08 o 
 -23   5   4      220.95      244.50     16.51 o 
 -21   5   4        5.48       -2.47      9.74 o 
 -19   5   4      409.27      423.87     14.50 o 
 -17   5   4       13.28       18.26      8.47 o 
 -15   5   4      922.67      895.94     15.26 o 
 -13   5   4        8.07        4.76      8.91 o 
 -11   5   4      741.64      787.88     14.69 o 
  -9   5   4      291.17      282.62      8.50 o 
  -7   5   4     2829.49     2796.26     20.97 o 
  -5   5   4     1043.34      952.24     10.01 o 
  -3   5   4       74.04       58.10      4.43 o 
  -1   5   4      530.40      566.96      9.95 o 
   1   5   4        7.56        3.52      3.76 o 
   3   5   4       27.07       36.20      3.55 o 
   5   5   4      105.48       98.27      4.72 o 
   7   5   4        6.99       12.03      3.63 o 
   9   5   4       31.32       28.43      4.23 o 
  11   5   4      525.47      536.68      8.49 o 
  13   5   4      480.97      444.64     11.39 o 
  15   5   4      269.18      287.51     12.59 o 
  17   5   4     1202.59     1212.96     19.51 o 
  19   5   4      176.84      187.05     13.47 o 
  21   5   4        4.38        8.17     12.06 o 
  23   5   4       94.33       68.18     18.84 o 
  25   5   4        0.00        0.19     16.31 o 
  27   5   4        0.01        1.83     14.07 o 
 -28   6   4       25.34        8.58     15.63 o 
 -26   6   4       18.59        2.67     13.15 o 
 -24   6   4        1.96       -3.11     15.16 o 
 -22   6   4        1.02        2.02     12.15 o 
 -20   6   4        0.15        2.06     10.65 o 
 -18   6   4      211.30      215.78     18.35 o 
 -16   6   4      343.10      348.30     14.35 o 
 -14   6   4      573.84      561.10     14.84 o 
 -12   6   4      203.69      207.12     10.31 o 
 -10   6   4      285.09      245.69     10.98 o 
  -8   6   4      117.90      124.28      7.43 o 
  -6   6   4       64.89       67.15      6.54 o 
  -4   6   4        0.99        6.00      5.61 o 
  -2   6   4        4.56        7.92      4.15 o 
   0   6   4      100.72       97.00      6.68 o 
   2   6   4      455.20      428.14     11.80 o 
   4   6   4      259.40      245.70      5.50 o 
   6   6   4        9.17        4.17      3.49 o 
   8   6   4      782.67      817.54     10.18 o 
  10   6   4     1930.63     1953.44     14.74 o 
  12   6   4      287.28      245.41     10.03 o 
  14   6   4      166.76      175.36      6.60 o 
  16   6   4      533.66      548.78     12.01 o 
  18   6   4       38.21       23.89      6.23 o 
  20   6   4       54.98       38.84     11.81 o 
  22   6   4       17.93       17.27     13.44 o 
  24   6   4        3.88       19.92     12.33 o 
  26   6   4       20.03       19.59     14.09 o 
 -27   7   4       78.75       23.40     17.24 o 
 -25   7   4      159.04      170.77     33.58 o 
 -23   7   4       32.03       -1.03     12.33 o 
 -21   7   4       14.83        8.63     12.70 o 
 -19   7   4        0.23       -6.15      9.32 o 
 -17   7   4      135.91      144.87     11.01 o 
 -15   7   4      208.18      200.70     10.99 o 
 -13   7   4       32.30       27.34      8.04 o 
 -11   7   4       68.91       52.09      8.11 o 
  -9   7   4      107.86      109.95      7.12 o 
  -7   7   4       15.49       21.91      6.41 o 
  -5   7   4      165.66      136.91      6.71 o 
  -3   7   4     1011.77      987.46     12.11 o 
  -1   7   4     1252.71     1289.78     14.92 o 
   1   7   4      301.49      299.96     18.11 o 
   3   7   4     1957.36     1969.64     20.24 o 
   5   7   4       90.42       86.52      5.09 o 
   7   7   4       37.90       31.28      5.06 o 
   9   7   4        6.08        8.59      5.25 o 
  11   7   4      121.00      102.02      5.34 o 
  13   7   4       19.29       14.94      4.70 o 
  15   7   4       42.30       24.83      7.85 o 
  17   7   4       17.97       12.23      7.59 o 
  19   7   4       18.62       16.27      9.55 o 
  21   7   4       29.94       16.16     11.95 o 
  23   7   4       35.03       26.31     13.15 o 
 -24   8   4       27.91       10.49     13.83 o 
 -22   8   4       21.04       13.42     14.27 o 
 -20   8   4      169.67      194.18     27.99 o 
 -18   8   4       30.09       29.41      8.84 o 
 -16   8   4       46.54       31.91      8.64 o 
 -14   8   4        0.66        3.96      7.64 o 
 -12   8   4      322.79      339.03     12.30 o 
 -10   8   4        1.04        3.96      6.55 o 
  -8   8   4     1141.41     1160.57     14.93 o 
  -6   8   4       23.82       19.51      8.46 o 
  -4   8   4      883.11      903.27     13.72 o 
  -2   8   4      808.01      823.25     12.41 o 
   0   8   4        7.24       -5.40      6.14 o 
   2   8   4     2424.07     2526.10     27.32 o 
   4   8   4        9.16       10.46      7.29 o 
   6   8   4       20.37        7.16      4.61 o 
   8   8   4        2.96        6.51      4.67 o 
  10   8   4        6.13        5.45      5.99 o 
  12   8   4      111.34      131.96     24.90 o 
  14   8   4       39.42       31.72     12.82 o 
  16   8   4        0.38        1.04      8.10 o 
  18   8   4        4.23        3.97     11.81 o 
  20   8   4       11.32       13.31     11.55 o 
 -19   9   4        0.03       12.41     10.63 o 
 -17   9   4       19.25       13.17     12.84 o 
 -15   9   4       73.17       50.23     13.06 o 
 -13   9   4       96.13      129.74     10.67 o 
 -11   9   4      207.57      261.14     10.05 o 
  -9   9   4       99.17      122.17      9.24 o 
  -7   9   4        9.91        4.00      7.83 o 
  -5   9   4       91.92      115.61     17.23 o 
  -3   9   4        6.94        1.39      6.33 o 
  -1   9   4        4.38        4.86      7.85 o 
   1   9   4        2.13       -2.72      6.62 o 
   3   9   4       67.26       67.57      9.43 o 
   5   9   4        0.96       -1.57     10.32 o 
   7   9   4       39.99       23.22     10.83 o 
   9   9   4       29.72       15.82     11.11 o 
  11   9   4      142.65      156.85     10.64 o 
  15   9   4       23.35       -1.63      9.05 o 
  17   9   4       21.83        0.16     15.98 o 
 -14  10   4       82.06       60.99     18.87 o 
 -12  10   4       16.93       12.33      9.80 o 
 -10  10   4      110.88      153.14     11.00 o 
  -8  10   4       11.82       18.39      7.88 o 
  -6  10   4        0.30       -2.55      7.74 o 
  -4  10   4        4.16        5.05      9.37 o 
  -2  10   4        0.12        0.25      6.92 o 
   0  10   4       15.40       12.48     22.69 o 
   2  10   4        3.68       -3.40     15.24 o 
   4  10   4        5.00        7.30     13.31 o 
   6  10   4        4.14       -6.10     15.24 o 
   8  10   4        1.30        8.10     21.13 o 
  10  10   4       45.31        7.38     18.45 o 
  12  10   4        3.65        3.02     18.48 o 
  -3  11   4       23.84       20.99     20.99 o 
  -1  11   4        0.01        5.11     16.85 o 
   1  11   4        0.00        9.08     38.58 o 
 -35   1   5       10.77       19.98     24.63 o 
 -33   1   5      160.93      142.57     22.25 o 
 -31   1   5        3.45        2.11     16.08 o 
 -29   1   5      396.42      415.31     25.27 o 
 -27   1   5       18.85       21.59     16.04 o 
 -25   1   5      105.36      103.36     17.25 o 
 -23   1   5       18.17       17.26     11.76 o 
 -21   1   5        3.30       12.67     10.48 o 
 -19   1   5       72.06       84.74     11.32 o 
 -17   1   5        8.01        6.30      8.21 o 
 -15   1   5       42.01       37.16      7.94 o 
 -13   1   5     1035.68     1114.58     15.72 o 
 -11   1   5      224.76      226.57      8.42 o 
  -9   1   5      572.20      570.41     10.33 o 
  -7   1   5     7969.76     7699.03     43.46 o 
  -5   1   5    31772.73    31586.53    383.83 o 
  -3   1   5      341.47      279.61      7.99 o 
  -1   1   5     4776.93     4393.62     22.32 o 
   1   1   5      171.57      139.31      3.65 o 
   3   1   5     5376.76     4927.79     25.29 o 
   5   1   5       72.34       48.99      3.54 o 
   7   1   5      315.94      302.63      5.16 o 
   9   1   5    12027.36    12577.72     62.71 o 
  11   1   5     1769.26     1842.13     15.14 o 
  13   1   5     1088.01     1195.02     11.81 o 
  15   1   5       67.25       77.17      7.34 o 
  17   1   5     1367.34     1342.38     15.59 o 
  19   1   5     1286.52     1293.98     15.73 o 
  21   1   5       65.61       58.95      9.31 o 
  23   1   5      136.28      148.75     10.99 o 
  25   1   5       15.78       22.84     10.78 o 
  27   1   5        1.33        0.77     11.98 o 
  29   1   5       25.05       33.86     12.64 o 
  31   1   5       90.85       77.69     14.64 o 
 -34   2   5       48.70       46.68     20.91 o 
 -32   2   5      132.79      126.80     24.82 o 
 -30   2   5      151.33      176.47     23.99 o 
 -28   2   5      223.17      243.18     20.66 o 
 -26   2   5       12.39       15.66     14.62 o 
 -24   2   5       13.10        5.83     12.54 o 
 -22   2   5      439.04      461.21     16.71 o 
 -20   2   5       22.47       30.65     10.48 o 
 -18   2   5      153.63      177.96     11.78 o 
 -16   2   5       66.13       86.92     10.18 o 
 -14   2   5     3592.41     3621.49     29.13 o 
 -12   2   5     2123.30     2082.83     18.45 o 
 -10   2   5       17.56       33.04      7.52 o 
  -8   2   5      663.81      648.24      9.39 o 
  -6   2   5    15725.94    16214.14    124.90 o 
  -4   2   5     1709.26     1611.43     13.05 o 
  -2   2   5        0.26        1.91      1.56 o 
   0   2   5      333.31      346.11      8.57 o 
   2   2   5     3862.36     3513.87     29.77 o 
   4   2   5     7044.10     6993.22     46.02 o 
   6   2   5     1156.70     1107.38      7.65 o 
   8   2   5     1539.74     1402.05     10.77 o 
  10   2   5     1975.99     2147.11     16.52 o 
  12   2   5      126.80      119.05      6.64 o 
  14   2   5       30.30       36.16      6.52 o 
  16   2   5        7.12       13.65      6.75 o 
  18   2   5      643.07      603.15     12.24 o 
  20   2   5        1.81       -0.60      6.42 o 
  22   2   5       82.02       75.74     10.27 o 
  24   2   5       16.81        1.99      9.14 o 
  26   2   5       55.91       42.91     15.00 o 
  28   2   5       35.47       25.80     14.20 o 
  30   2   5       53.48       32.38     13.23 o 
 -33   3   5       12.58       -0.61     16.71 o 
 -31   3   5      300.29      304.18     26.02 o 
 -29   3   5       35.64       37.64     18.42 o 
 -27   3   5      185.28      195.17     20.45 o 
 -25   3   5       94.08       86.12     15.81 o 
 -23   3   5      248.11      245.95     16.17 o 
 -21   3   5      321.96      318.66     16.64 o 
 -19   3   5        1.00        7.07     10.13 o 
 -17   3   5     1605.99     1603.21     23.52 o 
 -15   3   5      370.95      384.51     11.71 o 
 -13   3   5     1223.83     1223.62     14.45 o 
 -11   3   5       52.74       62.15      6.54 o 
  -9   3   5      993.62     1060.89     12.37 o 
  -7   3   5      920.26      974.88     11.60 o 
  -5   3   5      379.91      392.29      6.74 o 
  -3   3   5      590.40      588.57      8.03 o 
  -1   3   5     1592.94     1683.15     20.01 o 
   1   3   5       40.60       25.42      3.78 o 
   3   3   5    19671.14    20165.91    242.65 o 
   5   3   5      337.34      314.17      5.76 o 
   7   3   5      821.28      966.96     20.68 o 
   9   3   5        1.97        6.18      3.25 o 
  11   3   5      226.68      224.57      6.49 o 
  13   3   5        0.05        0.75      4.44 o 
  15   3   5     1407.91     1390.29     21.39 o 
  17   3   5      880.01      868.68     17.04 o 
  19   3   5        5.27       -1.04      6.75 o 
  21   3   5      186.84      176.54     10.16 o 
  23   3   5      239.40      255.40     12.31 o 
  25   3   5       97.57       74.82     13.52 o 
  27   3   5       32.30       34.48     12.76 o 
  29   3   5        5.56        2.96     11.03 o 
 -32   4   5       61.82       23.68     18.08 o 
 -30   4   5        0.25      -14.55     17.53 o 
 -28   4   5      254.36      263.62     18.31 o 
 -26   4   5      204.96      212.64     16.70 o 
 -24   4   5       70.76       60.55     13.60 o 
 -22   4   5      223.75      236.78     15.49 o 
 -20   4   5        0.64       -0.38      8.90 o 
 -18   4   5     1380.27     1337.71     19.01 o 
 -16   4   5        5.01        2.82      8.47 o 
 -14   4   5      158.36      155.64      8.95 o 
 -12   4   5        4.92        3.65      6.26 o 
 -10   4   5      104.19      110.01      7.85 o 
  -8   4   5      532.52      604.61      9.56 o 
  -6   4   5     2020.84     2172.59     16.23 o 
  -4   4   5     2732.28     2698.23     16.10 o 
  -2   4   5     1196.15     1124.09      8.46 o 
   0   4   5     1069.47      967.73      7.85 o 
   2   4   5     1886.86     2105.53     16.44 o 
   4   4   5      201.24      177.99      3.74 o 
   6   4   5       96.03       94.69      3.98 o 
   8   4   5      122.04      110.97      5.54 o 
  10   4   5      745.45      764.63      9.79 o 
  12   4   5        0.58        2.50      6.90 o 
  14   4   5       80.46       82.68     10.12 o 
  16   4   5       42.51       42.82      9.92 o 
  18   4   5      355.07      374.84     15.35 o 
  20   4   5      220.74      208.52     16.91 o 
  22   4   5      300.30      322.18     12.01 o 
  24   4   5       13.36        8.19      9.23 o 
  26   4   5       16.32        8.03     11.43 o 
  28   4   5       37.18       23.05     11.63 o 
 -31   5   5       36.79       28.37     16.23 o 
 -29   5   5       50.32       74.01     17.97 o 
 -27   5   5       17.25       10.24     16.37 o 
 -25   5   5       97.71       73.55     15.68 o 
 -23   5   5      182.12      223.46     16.35 o 
 -21   5   5       81.54       86.29     13.69 o 
 -19   5   5      437.24      427.38     15.25 o 
 -17   5   5      441.71      447.65     14.98 o 
 -15   5   5      883.16      878.93     14.45 o 
 -13   5   5       15.48       10.25      8.23 o 
 -11   5   5       64.68       49.92      8.73 o 
  -9   5   5      494.50      446.18      9.07 o 
  -7   5   5      207.40      211.23      6.99 o 
  -5   5   5     1003.05     1058.46     11.94 o 
  -3   5   5      438.71      418.49      5.90 o 
  -1   5   5      134.78      110.39      5.75 o 
   1   5   5      249.88      298.44      5.74 o 
   3   5   5       73.60       80.97      3.36 o 
   5   5   5        9.16       13.96      3.63 o 
   7   5   5     1427.63     1363.45     12.44 o 
   9   5   5       19.42       25.22      2.90 o 
  11   5   5        0.07        0.24      2.87 o 
  13   5   5        8.71       14.04      4.81 o 
  15   5   5      595.07      558.03     15.92 o 
  17   5   5      161.28      191.42     13.60 o 
  19   5   5       68.52       40.12     12.16 o 
  21   5   5       76.10       69.93     19.78 o 
  23   5   5       39.42       59.57     14.92 o 
  25   5   5       28.02       23.42     13.04 o 
  27   5   5        1.28      -10.53     14.99 o 
 -28   6   5        1.25       -1.09     14.61 o 
 -26   6   5        5.67       -6.64     16.02 o 
 -24   6   5       45.18       17.36     13.26 o 
 -22   6   5       67.61       75.58     13.24 o 
 -20   6   5      352.93      334.01     15.86 o 
 -18   6   5      292.13      285.09     17.75 o 
 -16   6   5       36.14       32.86     11.09 o 
 -14   6   5     1581.91     1556.94     23.79 o 
 -12   6   5        0.40        7.26      7.43 o 
 -10   6   5      535.48      585.91     11.74 o 
  -8   6   5      340.39      375.59      8.86 o 
  -6   6   5       88.23      101.54      6.14 o 
  -4   6   5      745.04      769.70     11.51 o 
  -2   6   5      439.60      499.23      7.02 o 
   0   6   5       97.91      118.47      5.36 o 
   2   6   5      165.29      166.78      6.05 o 
   4   6   5      555.83      511.33      9.50 o 
   6   6   5      212.61      177.60      6.98 o 
   8   6   5       37.44       30.80      3.74 o 
  10   6   5      318.82      304.14      8.48 o 
  12   6   5      190.32      216.55      7.19 o 
  14   6   5        2.58        0.57      3.06 o 
  16   6   5      312.28      337.81      9.45 o 
  18   6   5        3.59        1.92      5.74 o 
  20   6   5        5.34        0.23     10.74 o 
  22   6   5       54.83       58.11     13.21 o 
  24   6   5       21.06       17.54     15.37 o 
  26   6   5        2.93       -0.55     12.26 o 
 -27   7   5       15.66       -0.69     16.00 o 
 -25   7   5        0.32       -0.31     14.48 o 
 -23   7   5      102.33       31.64     20.97 o 
 -21   7   5       26.22       14.02     12.91 o 
 -19   7   5       62.39       59.98     10.60 o 
 -17   7   5       56.82       47.78      9.43 o 
 -15   7   5      101.80      118.56      9.89 o 
 -13   7   5      461.82      486.18     13.94 o 
 -11   7   5       88.21       76.09      9.75 o 
  -9   7   5      297.49      264.70      8.63 o 
  -7   7   5     2076.56     2100.77     18.49 o 
  -5   7   5        0.30       -0.43      5.40 o 
  -3   7   5     1280.39     1290.53     12.87 o 
  -1   7   5        0.07        2.34      6.36 o 
   1   7   5       18.04       24.17      5.39 o 
   3   7   5       67.27       83.66      6.90 o 
   5   7   5      172.85      188.48      8.75 o 
   7   7   5      480.07      467.43     15.19 o 
   9   7   5      354.19      363.73      8.88 o 
  11   7   5       11.34        7.45      5.24 o 
  13   7   5       14.92       16.28      8.51 o 
  15   7   5       37.52       24.07      9.22 o 
  17   7   5       10.99        7.37     11.06 o 
  19   7   5       34.37       56.57     15.98 o 
  21   7   5      123.50      131.88     23.81 o 
  23   7   5       93.38       79.22     16.25 o 
 -24   8   5      125.03       30.22     33.13 o 
 -22   8   5        3.20        6.16     13.59 o 
 -20   8   5       69.51       51.53     29.81 o 
 -18   8   5        3.68       -0.92      8.08 o 
 -16   8   5        0.06       -1.79      7.26 o 
 -14   8   5       20.04       20.67      8.43 o 
 -12   8   5        3.31        5.87      6.69 o 
 -10   8   5       22.72       16.39      6.99 o 
  -8   8   5      327.66      356.68     11.25 o 
  -6   8   5       93.87      121.97      7.43 o 
  -4   8   5      435.70      462.27     12.78 o 
  -2   8   5       88.43       83.77      5.95 o 
   0   8   5        9.73        6.78      8.15 o 
   2   8   5      456.12      507.13     12.94 o 
   4   8   5       37.48       44.49      8.03 o 
   6   8   5       10.54       14.70      6.82 o 
   8   8   5      198.29      201.16      8.63 o 
  10   8   5       14.47        9.91      7.05 o 
  12   8   5       84.73       43.77     17.18 o 
  14   8   5        5.77        9.18     10.16 o 
  16   8   5       96.00      114.02     19.12 o 
  18   8   5       50.45       48.66     12.44 o 
  20   8   5       14.71        5.25     11.49 o 
 -19   9   5        1.86      -10.76     11.27 o 
 -17   9   5       52.08       35.37     13.64 o 
 -15   9   5       28.80       16.25     11.56 o 
 -13   9   5       30.13       16.35      8.58 o 
 -11   9   5        1.79       -0.06      7.49 o 
  -9   9   5        1.23        5.19      7.24 o 
  -7   9   5       55.36       51.15      7.94 o 
  -5   9   5       73.55       54.86     10.26 o 
  -3   9   5       70.30       63.72      7.92 o 
  -1   9   5        5.94       12.38      5.92 o 
   1   9   5       84.84       70.17     15.23 o 
   3   9   5      102.71       95.94      8.16 o 
   5   9   5       24.32       11.83      7.65 o 
   7   9   5       88.51       60.69     36.85 o 
   9   9   5        2.72        1.13     19.41 o 
  11   9   5        8.33        3.75     14.99 o 
  13   9   5       45.79       -1.38     21.99 o 
  15   9   5        0.16       -1.34     19.99 o 
  17   9   5        2.75        1.10     18.72 o 
 -14  10   5        2.74        0.42      9.03 o 
 -12  10   5       19.45        6.12      9.69 o 
 -10  10   5       53.66       31.12     13.23 o 
  -8  10   5       11.02        5.34      7.82 o 
  -6  10   5        0.34        3.44     12.38 o 
  -4  10   5        0.11       -0.94     10.46 o 
  -2  10   5        4.79        0.00     12.84 o 
   0  10   5       11.20        1.70     15.24 o 
   2  10   5        0.31        8.51     16.85 o 
   4  10   5        6.96        7.94     16.85 o 
   6  10   5        0.10       -8.54     15.88 o 
   8  10   5       20.28       11.06     18.84 o 
  10  10   5        5.70        8.71     16.54 o 
 -34   0   6      254.68      224.44     40.39 o 
 -32   0   6       17.56       50.55     26.80 o 
 -30   0   6        7.11       11.35     22.47 o 
 -28   0   6      274.53      286.23     26.88 o 
 -26   0   6      144.10      105.41     21.25 o 
 -24   0   6      481.18      467.83     23.67 o 
 -22   0   6       37.71       40.28     16.05 o 
 -20   0   6       45.70       48.75     18.38 o 
 -18   0   6      576.20      612.76     19.27 o 
 -16   0   6     2350.15     2409.74     32.21 o 
 -14   0   6       14.98       21.59     12.54 o 
 -12   0   6       16.61       12.88      9.20 o 
 -10   0   6    42217.03    45436.88    330.82 o 
  -8   0   6    12275.16    13048.44    102.44 o 
  -6   0   6    29782.49    30004.66    213.66 o 
  -4   0   6    11095.76    10226.58     75.83 o 
  -2   0   6     6297.36     5505.65     43.35 o 
   0   0   6     3129.15     2797.25     20.50 o 
   2   0   6     4355.26     3926.54     36.13 o 
   4   0   6      370.52      351.26      6.92 o 
   6   0   6     6196.37     6383.65     45.82 o 
   8   0   6     6878.73     7208.10     60.11 o 
  10   0   6     2832.68     3378.09     33.75 o 
  12   0   6     2043.91     2005.29     22.29 o 
  14   0   6      277.59      290.48     12.10 o 
  16   0   6      357.94      348.49     13.86 o 
  18   0   6       54.92       60.36     13.16 o 
  20   0   6     2440.87     2227.90     32.04 o 
  22   0   6     1284.16     1327.13     29.84 o 
  24   0   6       23.92        5.06     16.71 o 
  26   0   6       59.80       52.37     18.89 o 
  28   0   6      159.09      158.23     18.13 o 
  30   0   6       72.41       30.20     19.63 o 
 -35   1   6       43.44       61.05     22.23 o 
 -33   1   6        0.25       -9.36     20.27 o 
 -31   1   6      212.88      252.57     20.97 o 
 -29   1   6       35.00       20.79     16.16 o 
 -27   1   6      766.93      772.99     25.50 o 
 -25   1   6      160.86      164.31     16.05 o 
 -23   1   6      181.96      221.18     14.44 o 
 -21   1   6      684.37      662.11     17.23 o 
 -19   1   6      272.91      323.50     13.62 o 
 -17   1   6      312.80      320.58     13.60 o 
 -15   1   6     1049.39     1003.19     15.01 o 
 -13   1   6      211.27      198.52      8.62 o 
 -11   1   6     2084.91     2178.08     19.25 o 
  -9   1   6    11303.19    11656.86     64.86 o 
  -7   1   6    12041.06    11892.58     64.24 o 
  -5   1   6     6039.54     5913.23     33.73 o 
  -3   1   6     1946.05     1728.68     13.96 o 
  -1   1   6      832.00      753.08      8.57 o 
   1   1   6      967.14      894.78      8.45 o 
   3   1   6     2665.92     2556.99     15.07 o 
   5   1   6     1823.98     1796.34     11.58 o 
   7   1   6      972.97      905.82      8.68 o 
   9   1   6     1994.75     1890.98     14.21 o 
  11   1   6     2101.75     2143.95     16.79 o 
  13   1   6      489.08      533.63     10.37 o 
  15   1   6      242.24      241.45      9.35 o 
  17   1   6      441.43      422.86     10.20 o 
  19   1   6      860.14      831.70     14.48 o 
  21   1   6        0.33       -3.45      8.30 o 
  23   1   6       61.61       58.62      9.63 o 
  25   1   6       74.66       76.74     10.66 o 
  27   1   6        2.90        0.01      9.75 o 
  29   1   6       70.91       36.92     16.73 o 
 -34   2   6        0.22       -7.28     18.67 o 
 -32   2   6        8.64       -3.77     19.01 o 
 -30   2   6      586.05      647.38     40.64 o 
 -28   2   6      130.02      154.64     18.01 o 
 -26   2   6      111.73      101.52     18.40 o 
 -24   2   6        6.46        3.42     11.20 o 
 -22   2   6        0.39       -0.58      9.49 o 
 -20   2   6       37.84       39.58     11.45 o 
 -18   2   6       41.70       71.30     13.28 o 
 -16   2   6     1168.62     1165.00     16.64 o 
 -14   2   6      699.23      675.89     13.85 o 
 -12   2   6     1339.63     1456.38     17.73 o 
 -10   2   6      780.60      875.52     12.76 o 
  -8   2   6     5710.74     5615.13     34.95 o 
  -6   2   6    19469.07    20544.50    164.91 o 
  -4   2   6     2697.87     2770.00     17.92 o 
  -2   2   6       25.17       26.38      2.18 o 
   0   2   6      114.76      127.52      3.85 o 
   2   2   6      997.16      952.26     10.63 o 
   4   2   6     4196.63     4344.41     28.13 o 
   6   2   6      765.40      833.74      7.12 o 
   8   2   6     6548.15     6867.20     34.15 o 
  10   2   6      389.65      378.43      6.58 o 
  12   2   6      117.83      102.38      7.31 o 
  14   2   6     1080.26     1141.24     14.12 o 
  16   2   6        3.56        8.18      7.65 o 
  18   2   6      144.43      154.56     10.61 o 
  20   2   6       15.35       23.41      9.78 o 
  22   2   6        0.01       14.51     11.30 o 
  24   2   6       16.12       22.50     10.97 o 
  26   2   6       31.54       15.10     11.40 o 
  28   2   6       10.12        3.07     11.86 o 
  30   2   6       41.90       24.24     15.83 o 
 -33   3   6       26.38       24.94     23.11 o 
 -31   3   6        0.33        0.65     15.85 o 
 -29   3   6      446.97      446.98     21.39 o 
 -27   3   6       75.47       59.49     16.81 o 
 -25   3   6      462.13      475.33     21.06 o 
 -23   3   6      949.08      970.21     20.00 o 
 -21   3   6       67.30       66.04     11.86 o 
 -19   3   6      535.02      529.86     15.45 o 
 -17   3   6      301.01      279.14     13.24 o 
 -15   3   6      467.99      426.40     11.82 o 
 -13   3   6       77.61       69.79     14.58 o 
 -11   3   6      171.01      181.89      9.37 o 
  -9   3   6     1087.39     1088.04     12.38 o 
  -7   3   6     1445.64     1389.27     13.79 o 
  -5   3   6     8297.16     9014.73     51.05 o 
  -3   3   6      690.07      699.26     10.21 o 
  -1   3   6     3349.08     3600.43     30.12 o 
   1   3   6      493.28      456.73      6.89 o 
   3   3   6      989.92      947.73      9.36 o 
   5   3   6      335.13      399.57      5.79 o 
   7   3   6     2250.93     2386.12     16.89 o 
   9   3   6      599.55      575.60      8.30 o 
  11   3   6       26.01       30.01      4.74 o 
  13   3   6      185.01      178.12      6.15 o 
  15   3   6      440.56      469.41     10.60 o 
  17   3   6        0.10        5.06      6.39 o 
  19   3   6       24.05       39.20      7.66 o 
  21   3   6       21.70       28.60      9.17 o 
  23   3   6       14.47       14.30     11.10 o 
  25   3   6       18.78       17.35      9.77 o 
  27   3   6       97.10      122.25     26.30 o 
  29   3   6       34.77       25.23     12.88 o 
 -32   4   6        0.05       -3.77     16.02 o 
 -30   4   6        0.98        3.75     14.75 o 
 -28   4   6        2.94        2.84     13.89 o 
 -26   4   6        4.53       16.69     13.45 o 
 -24   4   6      459.76      462.11     22.45 o 
 -22   4   6       26.62       29.47     14.50 o 
 -20   4   6     2125.00     2121.56     26.88 o 
 -18   4   6        0.06        4.08     11.05 o 
 -16   4   6      664.14      685.51     14.64 o 
 -14   4   6       54.89       66.02      8.51 o 
 -12   4   6     1216.72     1324.15     15.84 o 
 -10   4   6        0.47        0.87      5.50 o 
  -8   4   6        6.61        6.24      5.45 o 
  -6   4   6      312.64      328.57      8.22 o 
  -4   4   6     3572.14     3814.10     20.74 o 
  -2   4   6      353.35      354.40      8.02 o 
   0   4   6     4843.57     5157.02     31.63 o 
   2   4   6     1613.68     1607.68     19.71 o 
   4   4   6     1095.73     1105.15      8.82 o 
   6   4   6      460.84      417.85      7.22 o 
   8   4   6      230.80      251.09      6.77 o 
  10   4   6      190.76      203.35      6.59 o 
  12   4   6      603.64      630.28     10.11 o 
  14   4   6     1072.34      958.45     13.15 o 
  16   4   6      252.58      253.00      9.45 o 
  18   4   6      517.16      506.64     12.75 o 
  20   4   6        0.49        3.54      6.35 o 
  22   4   6        0.20       -0.99      7.49 o 
  24   4   6       10.78       11.91     11.09 o 
  26   4   6       71.80       68.37     19.09 o 
  28   4   6        6.23        0.34     12.78 o 
 -31   5   6        0.86       -5.74     18.28 o 
 -29   5   6        9.93       10.98     13.95 o 
 -27   5   6       69.25       82.77     15.69 o 
 -25   5   6       58.93       42.93     13.52 o 
 -23   5   6      180.87      180.92     15.26 o 
 -21   5   6     1547.29     1532.16     21.76 o 
 -19   5   6      404.75      402.70     13.11 o 
 -17   5   6      445.42      403.05     12.88 o 
 -15   5   6       19.86       27.42      9.67 o 
 -13   5   6     1613.60     1583.70     16.20 o 
 -11   5   6        1.93        7.39      6.80 o 
  -9   5   6      117.82      134.74      7.87 o 
  -7   5   6      219.62      213.83      9.49 o 
  -5   5   6      397.14      426.45      7.45 o 
  -3   5   6      127.16      153.72      5.42 o 
  -1   5   6       57.12       92.39      5.33 o 
   1   5   6      222.68      201.40      3.60 o 
   3   5   6      693.78      725.01     10.00 o 
   5   5   6        3.37        1.86      2.60 o 
   7   5   6      186.43      173.67      6.47 o 
   9   5   6     1521.24     1536.15     14.37 o 
  11   5   6        1.38        1.25      5.94 o 
  13   5   6        3.02       13.55      6.75 o 
  15   5   6      382.20      344.66      6.26 o 
  17   5   6       20.33        5.48      6.50 o 
  19   5   6       38.54       32.99      8.36 o 
  21   5   6      112.37      109.11     18.14 o 
  23   5   6        0.23        0.75     12.33 o 
  25   5   6       43.23       15.54     13.10 o 
  27   5   6        2.16       18.19     14.28 o 
 -28   6   6        2.90        8.13     15.27 o 
 -26   6   6       36.48       12.48     17.38 o 
 -24   6   6       19.80       -2.86     12.09 o 
 -22   6   6        2.02        1.55     10.67 o 
 -20   6   6       76.28       65.78     13.46 o 
 -18   6   6      311.70      321.80     15.37 o 
 -16   6   6      361.04      327.75     14.29 o 
 -14   6   6        9.74        3.34      8.19 o 
 -12   6   6       39.83       39.13      8.33 o 
 -10   6   6      292.77      280.30      9.49 o 
  -8   6   6      318.74      335.22      7.93 o 
  -6   6   6      755.70      785.70     11.26 o 
  -4   6   6       30.89       27.12      4.44 o 
  -2   6   6      633.43      536.99      6.58 o 
   0   6   6      133.70      153.07      8.40 o 
   2   6   6     1041.56     1048.39      9.79 o 
   4   6   6        3.36        1.04      3.24 o 
   6   6   6        5.11        6.40      3.72 o 
   8   6   6      244.96      258.38     13.54 o 
  10   6   6      605.61      619.03      9.42 o 
  12   6   6      167.42      174.27     11.59 o 
  14   6   6      220.23      235.44     11.97 o 
  16   6   6       45.93       47.14     10.14 o 
  18   6   6        5.31        9.72      8.47 o 
  20   6   6       39.02       29.82     11.60 o 
  22   6   6      184.01      140.75     29.98 o 
  24   6   6        1.32        3.29     14.21 o 
 -27   7   6       22.79       10.11     16.94 o 
 -25   7   6       42.28        2.18     13.71 o 
 -23   7   6        9.01        1.01     11.42 o 
 -21   7   6       70.96       53.36     16.71 o 
 -19   7   6        1.99        7.20      9.86 o 
 -17   7   6       80.56       90.00     11.18 o 
 -15   7   6       19.63       24.55      9.48 o 
 -13   7   6      429.56      484.13     14.93 o 
 -11   7   6       72.99       75.21      9.34 o 
  -9   7   6       10.87        7.53      6.04 o 
  -7   7   6       15.55       23.55      7.47 o 
  -5   7   6      199.33      206.17      6.77 o 
  -3   7   6      291.64      275.61      7.37 o 
  -1   7   6       60.47       60.32      6.09 o 
   1   7   6     2621.74     2536.31     33.84 o 
   3   7   6      281.45      306.36     14.58 o 
   5   7   6     2062.30     2157.78     31.91 o 
   7   7   6       22.24       32.58      5.15 o 
   9   7   6      294.65      296.67     14.95 o 
  11   7   6       39.87       33.12      6.16 o 
  13   7   6       26.27       20.78      9.29 o 
  15   7   6        0.11       -3.82      8.00 o 
  17   7   6       99.61       91.39     16.85 o 
  19   7   6        4.18        2.15      9.11 o 
  21   7   6       98.98       70.45     16.45 o 
  23   7   6       50.24       35.67     12.62 o 
 -24   8   6        2.83       -0.57     11.96 o 
 -22   8   6        4.64        4.44     14.48 o 
 -20   8   6        0.00        3.19     13.52 o 
 -18   8   6       25.44       14.73     10.14 o 
 -16   8   6       58.72       33.65     11.31 o 
 -14   8   6      195.31      221.22     10.07 o 
 -12   8   6        0.00        1.38      6.11 o 
 -10   8   6        1.14       -2.49      6.26 o 
  -8   8   6       71.71       71.68      8.85 o 
  -6   8   6        7.54       11.08      6.01 o 
  -4   8   6       32.48       32.76      5.68 o 
  -2   8   6       38.61       40.22      6.83 o 
   0   8   6      124.67       98.91      6.43 o 
   2   8   6      194.52      161.15      7.05 o 
   4   8   6       90.43       98.74      6.81 o 
   6   8   6      217.31      206.86      9.25 o 
   8   8   6      233.91      214.06     12.19 o 
  10   8   6        9.78        8.11      7.48 o 
  12   8   6        4.35        7.30      5.67 o 
  14   8   6        4.60        5.30      7.74 o 
  16   8   6        0.86        1.31     11.70 o 
  18   8   6        9.07       -0.51     16.13 o 
  20   8   6        2.36       -5.83     20.96 o 
 -19   9   6        7.19        1.71     10.23 o 
 -17   9   6        4.19        7.22     10.83 o 
 -15   9   6       19.80       14.32     11.39 o 
 -13   9   6        0.01        4.58      7.57 o 
 -11   9   6       22.73       12.79      8.81 o 
  -9   9   6       50.54       34.26      8.83 o 
  -7   9   6      150.43      167.43     11.50 o 
  -5   9   6      101.39      115.28      7.16 o 
  -3   9   6       88.95       86.98      7.56 o 
  -1   9   6        6.14        5.18      7.10 o 
   1   9   6        0.08       11.35     22.69 o 
   3   9   6        0.05       -3.97     16.05 o 
   5   9   6        8.63        4.96     13.97 o 
   7   9   6       17.87      -14.45     18.04 o 
   9   9   6        0.76        0.08     10.48 o 
  11   9   6        0.44        0.00     16.05 o 
  13   9   6       24.60       -3.25     22.82 o 
  15   9   6        2.41       -1.06     15.99 o 
 -14  10   6        2.47        3.14      9.63 o 
 -12  10   6       54.94       16.48     19.40 o 
 -10  10   6       15.45        5.23     14.13 o 
  -8  10   6       80.27       80.16     32.59 o 
  -6  10   6       89.20        0.00     16.78 o 
  -4  10   6        5.43        0.61      9.89 o 
  -2  10   6        4.90       -0.68     18.88 o 
   0  10   6       23.36       18.26     20.99 o 
   2  10   6        8.44       17.02     26.10 o 
   4  10   6        0.13       -6.38     18.04 o 
   6  10   6       17.74       27.17     35.02 o 
   8  10   6        3.58       -2.84     18.45 o 
  10  10   6       25.17       13.35     20.35 o 
 -35   1   7       57.16       50.53     24.30 o 
 -33   1   7       50.63       53.91     24.01 o 
 -31   1   7      136.92      113.75     19.85 o 
 -29   1   7       10.53       24.29     17.44 o 
 -27   1   7        2.54        6.63     15.17 o 
 -25   1   7       17.43       11.65     13.63 o 
 -23   1   7      987.35     1005.88     27.22 o 
 -21   1   7        0.87        5.45     10.86 o 
 -19   1   7     1902.32     1964.75     23.51 o 
 -17   1   7        0.32        0.43     10.49 o 
 -15   1   7      106.43       98.05     10.37 o 
 -13   1   7     1103.77     1130.35     14.82 o 
 -11   1   7     1557.10     1750.21     16.31 o 
  -9   1   7     6087.89     5948.80     37.49 o 
  -7   1   7       95.96      112.24      7.58 o 
  -5   1   7      104.96      102.78      5.50 o 
  -3   1   7      616.57      528.74      8.05 o 
  -1   1   7      166.44      137.28      4.55 o 
   1   1   7     4347.31     3997.49     22.06 o 
   3   1   7     1881.22     2012.17     12.68 o 
   5   1   7        0.15       -1.27      2.99 o 
   7   1   7     1162.06     1169.47     10.46 o 
   9   1   7      425.52      416.59      7.37 o 
  11   1   7      263.00      257.92      6.90 o 
  13   1   7        9.66       18.08      6.43 o 
  15   1   7        2.01       11.69      7.61 o 
  17   1   7       56.90       61.39      8.37 o 
  19   1   7      832.68      761.01     14.14 o 
  21   1   7       60.81       70.99      9.63 o 
  23   1   7       13.83        5.08      9.29 o 
  25   1   7       19.45       12.47     10.72 o 
  27   1   7        2.81       -5.94     11.83 o 
  29   1   7        1.96      -10.18     13.40 o 
 -34   2   7       35.40       21.31     27.72 o 
 -32   2   7      123.95      124.56     20.68 o 
 -30   2   7       59.79       80.16     18.43 o 
 -28   2   7       76.00       91.03     16.41 o 
 -26   2   7      384.03      362.74     26.54 o 
 -24   2   7      119.84      124.31     15.29 o 
 -22   2   7      518.65      533.21     21.47 o 
 -20   2   7        0.24        1.42      9.02 o 
 -18   2   7        0.05       -5.34      9.33 o 
 -16   2   7       47.36       47.36      8.56 o 
 -14   2   7      172.84      189.86     10.00 o 
 -12   2   7     3114.54     3193.59     25.60 o 
 -10   2   7     9744.17    10033.22     65.20 o 
  -8   2   7      285.50      285.26      9.00 o 
  -6   2   7     3703.96     3740.36     28.56 o 
  -4   2   7    15230.20    15749.21    104.59 o 
  -2   2   7     1268.60     1199.33      8.62 o 
   0   2   7        2.45        8.95      2.29 o 
   2   2   7      380.69      413.07      6.39 o 
   4   2   7     2704.70     2952.52     22.28 o 
   6   2   7      759.36      853.24     10.41 o 
   8   2   7        0.33        0.84      2.77 o 
  10   2   7      135.83      133.73      4.68 o 
  12   2   7      224.64      261.52      8.05 o 
  14   2   7      195.12      222.67      9.13 o 
  16   2   7        9.79        8.00      6.82 o 
  18   2   7       23.96       23.50      8.04 o 
  20   2   7       89.46       93.40      9.66 o 
  22   2   7       10.99        9.92      8.51 o 
  24   2   7        2.79       -2.15      8.55 o 
  26   2   7       48.65       38.83     14.05 o 
  28   2   7        2.86        6.19     11.13 o 
 -33   3   7      117.42      139.36     21.68 o 
 -31   3   7       20.42       37.81     19.36 o 
 -29   3   7      372.35      396.05     22.24 o 
 -27   3   7      189.78      247.82     17.43 o 
 -25   3   7       12.47       17.11     13.00 o 
 -23   3   7      156.39      193.18     15.43 o 
 -21   3   7      116.74      115.88     16.57 o 
 -19   3   7       14.45        2.86      9.75 o 
 -17   3   7        9.29       14.24      9.12 o 
 -15   3   7      544.67      578.08     12.75 o 
 -13   3   7        0.31        0.12      5.19 o 
 -11   3   7        1.48       -2.80      6.12 o 
  -9   3   7        0.00        2.58      4.40 o 
  -7   3   7        0.66       -3.42      4.43 o 
  -5   3   7       57.37       91.78      4.58 o 
  -3   3   7     3997.09     4389.32     30.53 o 
  -1   3   7       91.96       72.45      8.52 o 
   1   3   7      936.35     1085.10      9.22 o 
   3   3   7     1782.80     1919.46     21.09 o 
   5   3   7      277.67      284.50      7.88 o 
   7   3   7     2294.83     2375.07     16.19 o 
   9   3   7        6.40        8.06      5.89 o 
  11   3   7     2387.12     2413.62     16.08 o 
  13   3   7      243.29      209.54      8.24 o 
  15   3   7      198.26      220.11      9.16 o 
  17   3   7      634.01      613.18     10.92 o 
  19   3   7      175.13      183.96      8.70 o 
  21   3   7      144.31      149.18     11.13 o 
  23   3   7        1.74       -3.38      9.30 o 
  25   3   7       69.04       74.47     12.24 o 
  27   3   7       15.94       -1.17      9.07 o 
  29   3   7        7.62        9.86     16.27 o 
 -32   4   7        0.22        0.63     14.87 o 
 -30   4   7       99.11      107.93     18.51 o 
 -28   4   7      402.44      447.67     21.47 o 
 -26   4   7       23.36       37.93     19.33 o 
 -24   4   7       22.13       26.37     12.83 o 
 -22   4   7        0.00       -1.77     10.28 o 
 -20   4   7      827.81      768.56     20.98 o 
 -18   4   7      147.61      161.45     12.17 o 
 -16   4   7      427.87      445.29     13.76 o 
 -14   4   7        9.40       14.28      7.19 o 
 -12   4   7      190.86      162.15     13.43 o 
 -10   4   7      426.98      460.93      8.81 o 
  -8   4   7      140.88      116.66      6.72 o 
  -6   4   7     1349.10     1371.85     13.94 o 
  -4   4   7      188.10      237.11      4.42 o 
  -2   4   7       62.26       69.21      5.90 o 
   0   4   7     2524.04     2546.09     20.66 o 
   2   4   7      260.06      275.84     14.72 o 
   4   4   7      450.42      449.17     12.59 o 
   6   4   7      241.44      257.49      9.67 o 
   8   4   7      489.95      556.13      8.80 o 
  10   4   7       25.55       19.22      4.89 o 
  12   4   7       28.14       26.16      7.00 o 
  14   4   7       27.55       28.92      3.12 o 
  16   4   7       16.25       15.70      6.17 o 
  18   4   7      132.28      102.32     10.23 o 
  20   4   7      132.81      130.46      9.41 o 
  22   4   7       16.72        2.59      7.30 o 
  24   4   7        1.21        3.64     11.55 o 
  26   4   7       13.88        5.91     15.16 o 
 -31   5   7        0.00        3.27     13.93 o 
 -29   5   7        3.18        2.79     13.68 o 
 -27   5   7        6.40       11.41     13.82 o 
 -25   5   7       17.16       26.85     12.48 o 
 -23   5   7       88.47      101.91     16.07 o 
 -21   5   7       73.80       84.26     12.61 o 
 -19   5   7      846.17      795.45     18.85 o 
 -17   5   7      165.85      174.60     14.07 o 
 -15   5   7     3605.82     3612.38     34.03 o 
 -13   5   7      574.51      557.42     10.85 o 
 -11   5   7      444.04      488.83     12.62 o 
  -9   5   7       31.16       49.34      6.39 o 
  -7   5   7      118.08      155.15      9.34 o 
  -5   5   7       42.35       44.31      3.33 o 
  -3   5   7      255.29      220.23      4.74 o 
  -1   5   7        4.34        5.39      5.12 o 
   1   5   7     1241.53     1164.82     15.34 o 
   3   5   7       38.87       39.72     11.14 o 
   5   5   7     1518.39     1543.99     11.27 o 
   7   5   7       53.17       60.00      6.82 o 
   9   5   7     1091.99     1066.63     11.35 o 
  11   5   7      231.46      246.54      9.44 o 
  13   5   7      355.92      344.41     10.37 o 
  15   5   7      231.17      229.17     12.15 o 
  17   5   7       80.05       79.98     11.49 o 
  19   5   7       15.34        6.76      4.06 o 
  21   5   7        1.81        5.31     10.76 o 
  23   5   7       11.84       20.49     13.82 o 
  25   5   7       16.61       15.21     12.67 o 
 -28   6   7       79.41       45.63     21.42 o 
 -26   6   7        2.77       14.36     13.62 o 
 -24   6   7       41.65       21.62     11.76 o 
 -22   6   7        4.98       21.75     11.23 o 
 -20   6   7       75.31       87.23     15.50 o 
 -18   6   7      167.71      137.32     13.25 o 
 -16   6   7     1017.62     1026.16     18.95 o 
 -14   6   7     1168.48     1151.96     21.03 o 
 -12   6   7      269.81      296.06     13.81 o 
 -10   6   7      428.32      408.97      9.62 o 
  -8   6   7     1310.89     1299.11     13.06 o 
  -6   6   7      178.63      184.06      6.43 o 
  -4   6   7      562.05      560.69      7.00 o 
  -2   6   7      855.24      798.47     10.42 o 
   0   6   7      723.37      711.44     16.71 o 
   2   6   7      130.97      142.62     14.19 o 
   4   6   7       13.81       -0.53     12.71 o 
   6   6   7       64.75       67.04      5.55 o 
   8   6   7       78.53       85.62      6.25 o 
  10   6   7        5.25        6.36      5.33 o 
  12   6   7      192.50      166.08      9.60 o 
  14   6   7      337.64      341.48     14.21 o 
  16   6   7        3.73        7.78      7.44 o 
  18   6   7       61.82       59.32     12.73 o 
  20   6   7       34.70       20.53     10.30 o 
  22   6   7        3.45       -1.27      9.43 o 
  24   6   7        9.89       22.83     13.38 o 
 -27   7   7       35.09       11.55     17.91 o 
 -25   7   7        1.10        4.44     14.49 o 
 -23   7   7       32.90       13.21     13.06 o 
 -21   7   7        0.93        7.65     12.90 o 
 -19   7   7        9.59       10.76      9.58 o 
 -17   7   7       56.39       43.96      9.76 o 
 -15   7   7       37.30       19.77     10.67 o 
 -13   7   7      109.11      104.66      9.67 o 
 -11   7   7        4.83        5.57      6.55 o 
  -9   7   7     1536.95     1593.77     15.62 o 
  -7   7   7      315.23      340.15     14.55 o 
  -5   7   7       78.84       85.41      5.11 o 
  -3   7   7     1818.08     1907.01     16.88 o 
  -1   7   7       66.38       65.76      4.09 o 
   1   7   7       55.56       37.78     19.56 o 
   3   7   7       10.48       10.85     15.05 o 
   5   7   7       97.17       74.75      4.58 o 
   7   7   7       28.82       11.35     10.21 o 
   9   7   7        4.36        1.18      3.72 o 
  11   7   7      125.36      115.20     15.49 o 
  13   7   7       76.83       79.92     17.65 o 
  15   7   7       17.01        5.86      8.21 o 
  17   7   7       17.43       27.13      9.87 o 
  19   7   7        5.89        5.25     10.29 o 
  21   7   7        3.89       -7.53     10.98 o 
 -24   8   7       40.25       43.80     15.54 o 
 -22   8   7       29.85       19.29     14.92 o 
 -20   8   7       90.26       52.56     25.22 o 
 -18   8   7        0.20        0.58      7.58 o 
 -16   8   7      156.08      209.19     12.14 o 
 -14   8   7       14.07       19.35      8.43 o 
 -12   8   7      165.14      219.18     12.35 o 
 -10   8   7       20.60       16.46      8.42 o 
  -8   8   7       18.42       26.80      5.87 o 
  -6   8   7      366.93      368.02      9.61 o 
  -4   8   7      107.00      139.72      6.14 o 
  -2   8   7      184.21      178.24      6.06 o 
   0   8   7       24.99       14.74      6.69 o 
   2   8   7        0.56      -10.12     18.68 o 
   4   8   7       54.60       49.11     23.46 o 
   6   8   7       71.22       73.71     10.98 o 
   8   8   7        0.96        0.41      5.84 o 
  10   8   7      129.74      113.00     35.05 o 
  12   8   7        2.11        4.00     15.88 o 
  14   8   7       31.67       68.12     23.23 o 
  16   8   7       45.57       40.57     22.78 o 
  18   8   7       48.06       51.75     22.84 o 
 -19   9   7       88.72       44.91     21.63 o 
 -17   9   7       16.15       10.22     11.86 o 
 -15   9   7        5.08        0.70      8.08 o 
 -13   9   7      146.51      193.04     13.20 o 
 -11   9   7        1.23       -0.64      7.96 o 
  -9   9   7      198.46      235.35      8.49 o 
  -7   9   7        1.78        0.33      5.13 o 
  -5   9   7       26.71       13.07      7.16 o 
  -3   9   7       54.44       18.33     17.02 o 
  -1   9   7        0.01       -1.13     20.42 o 
   1   9   7        0.13      -20.42     24.96 o 
   3   9   7       61.89       24.96     24.96 o 
   5   9   7        0.01      -12.50     15.28 o 
   7   9   7       30.06       11.57     22.16 o 
   9   9   7        0.30       -9.33     14.30 o 
  11   9   7       65.55       63.78     23.23 o 
  13   9   7       19.44        7.92     20.55 o 
  15   9   7       29.40       30.30     20.58 o 
 -14  10   7        0.04       -3.21     15.84 o 
 -12  10   7        0.09       -3.55     13.12 o 
 -10  10   7        4.00       12.43     13.31 o 
  -8  10   7       19.87        9.10     12.25 o 
  -6  10   7        3.35        3.25     11.54 o 
  -4  10   7        4.41       -1.70     11.68 o 
  -2  10   7       16.90        0.00     21.56 o 
   0  10   7        0.56       26.66     25.53 o 
   2  10   7        6.00        9.08     26.10 o 
   4  10   7        0.29       11.35     19.26 o 
   6  10   7        6.46       10.43     23.19 o 
   8  10   7        3.81       -4.54     14.48 o 
 -34   0   8      103.21       79.87     38.41 o 
 -32   0   8        0.80       15.48     24.83 o 
 -30   0   8        3.10       -1.55     22.16 o 
 -28   0   8       24.58       35.74     21.66 o 
 -26   0   8     1415.40     1344.58     39.49 o 
 -24   0   8       81.41       71.00     19.65 o 
 -22   0   8     1506.29     1392.59     30.54 o 
 -20   0   8      129.59      172.80     19.41 o 
 -18   0   8     1558.89     1583.30     39.23 o 
 -16   0   8      687.26      663.34     29.53 o 
 -14   0   8     1426.41     1392.42     22.11 o 
 -12   0   8     1122.44     1063.14     18.49 o 
 -10   0   8    27653.52    28955.52    220.36 o 
  -8   0   8      244.21      169.64     16.46 o 
  -6   0   8     3051.83     3198.06     32.19 o 
  -4   0   8       77.83      144.85     10.21 o 
  -2   0   8     3939.46     3769.56     55.54 o 
   0   0   8      199.77      214.77      8.26 o 
   2   0   8        0.16        2.71      6.70 o 
   4   0   8     7615.58     7569.09     49.87 o 
   6   0   8       46.48       52.77      7.18 o 
   8   0   8      158.78      113.00     11.39 o 
  10   0   8      648.70      711.99     16.64 o 
  12   0   8      448.68      401.66     13.08 o 
  14   0   8     6352.01     6621.12    100.11 o 
  16   0   8     1316.55     1252.45     23.95 o 
  18   0   8       79.58       79.03     17.44 o 
  20   0   8       94.81       74.61     14.44 o 
  22   0   8        0.00        5.14     13.36 o 
  24   0   8       38.10       52.43     19.38 o 
  26   0   8       47.85       59.63     17.84 o 
  28   0   8       52.14        7.99     17.63 o 
 -33   1   8        6.24       17.50     20.67 o 
 -31   1   8      210.12      229.79     20.68 o 
 -29   1   8       12.99       23.38     16.89 o 
 -27   1   8      175.57      159.69     16.44 o 
 -25   1   8      967.68      958.50     21.15 o 
 -23   1   8      353.58      337.90     16.45 o 
 -21   1   8      599.06      587.61     22.78 o 
 -19   1   8      178.41      196.55     12.63 o 
 -17   1   8       19.01       14.73      8.33 o 
 -15   1   8       50.61       70.89      8.48 o 
 -13   1   8      485.26      492.17     11.39 o 
 -11   1   8     7852.52     7783.26     49.73 o 
  -9   1   8     1258.81     1044.60     11.67 o 
  -7   1   8     2568.18     2655.46     20.01 o 
  -5   1   8     1509.62     1450.06     13.51 o 
  -3   1   8       16.02       33.89      4.13 o 
  -1   1   8       90.89       73.00      5.07 o 
   1   1   8     1062.00     1065.65      9.38 o 
   3   1   8     1308.61     1295.49     10.05 o 
   5   1   8       65.45       79.92      5.59 o 
   7   1   8        1.08        0.37      2.75 o 
   9   1   8      637.70      736.59     10.24 o 
  11   1   8      504.60      467.63     10.49 o 
  13   1   8     3475.16     3556.14     29.83 o 
  15   1   8       77.24      108.69      7.80 o 
  17   1   8      630.81      650.42     12.84 o 
  19   1   8        0.04        5.44      7.38 o 
  21   1   8      185.10      216.92     11.49 o 
  23   1   8        2.22       -0.98      8.84 o 
  25   1   8        4.93       11.27     10.97 o 
  27   1   8       68.31       54.85     14.75 o 
  29   1   8       73.20       77.01     19.08 o 
 -34   2   8        0.01       -7.35     19.12 o 
 -32   2   8       27.80       40.79     20.50 o 
 -30   2   8       71.48       72.94     21.78 o 
 -28   2   8       14.74       10.62     14.43 o 
 -26   2   8       92.43       84.92     14.84 o 
 -24   2   8      138.72      147.75     14.64 o 
 -22   2   8      286.54      289.69     14.27 o 
 -20   2   8      167.02      158.97     12.93 o 
 -18   2   8      944.74      991.70     17.14 o 
 -16   2   8      118.13       99.74     10.86 o 
 -14   2   8     1790.88     1710.40     18.90 o 
 -12   2   8     4630.16     4592.95     33.15 o 
 -10   2   8     1327.54     1273.61     13.52 o 
  -8   2   8      626.59      640.96      8.98 o 
  -6   2   8     5655.42     6128.09     36.77 o 
  -4   2   8     1522.01     1430.22     14.29 o 
  -2   2   8    12023.95    12914.94     68.23 o 
   0   2   8      679.78      732.12     10.33 o 
   2   2   8     3964.99     4272.50     20.97 o 
   4   2   8     2939.85     3058.25     16.60 o 
   6   2   8     1131.43     1097.10     12.10 o 
   8   2   8       60.11       93.54      4.98 o 
  10   2   8       68.63       53.62      4.82 o 
  12   2   8     2999.63     3093.94     21.77 o 
  14   2   8        3.52        7.12      5.85 o 
  16   2   8      204.55      199.38     12.37 o 
  18   2   8       17.44       15.34      6.88 o 
  20   2   8      366.44      387.96     11.63 o 
  22   2   8      188.52      205.16     12.46 o 
  24   2   8       63.92       56.25     11.15 o 
  26   2   8        0.83        5.17     10.96 o 
  28   2   8       79.64       68.38     13.09 o 
 -33   3   8       28.77       38.69     21.51 o 
 -31   3   8       53.34       54.63     19.82 o 
 -29   3   8       90.59       98.64     19.01 o 
 -27   3   8       10.14       14.47     15.49 o 
 -25   3   8       26.96       34.80     15.03 o 
 -23   3   8       89.54       90.11     14.53 o 
 -21   3   8       64.50       61.18     11.93 o 
 -19   3   8      138.80      139.40     11.24 o 
 -17   3   8       18.14       18.85      8.77 o 
 -15   3   8      874.31      875.43     14.85 o 
 -13   3   8       34.83       27.77      8.01 o 
 -11   3   8     1563.88     1599.54     16.71 o 
  -9   3   8      407.38      449.46      8.20 o 
  -7   3   8      522.41      507.34     10.58 o 
  -5   3   8       11.83        8.56      2.77 o 
  -3   3   8      698.87      764.07     15.04 o 
  -1   3   8      258.59      332.23     17.04 o 
   1   3   8     2501.29     2585.29     27.11 o 
   3   3   8       75.55       77.97      2.76 o 
   5   3   8      831.65      901.03     11.11 o 
   7   3   8      401.16      389.95      7.95 o 
   9   3   8      732.82      726.14      9.48 o 
  11   3   8        4.17        7.90      3.90 o 
  13   3   8      330.28      337.31      8.12 o 
  15   3   8      256.01      290.01      8.96 o 
  17   3   8       65.52       85.18      8.96 o 
  19   3   8        0.19        2.02      6.81 o 
  21   3   8       77.41       83.23      8.73 o 
  23   3   8        0.11        8.17      7.94 o 
  25   3   8        2.63       13.51     10.17 o 
  27   3   8        1.90        0.35     11.94 o 
 -32   4   8       79.99       44.76     22.47 o 
 -30   4   8       32.57       17.77     19.86 o 
 -28   4   8       28.19        7.11     15.64 o 
 -26   4   8      290.12      305.46     18.63 o 
 -24   4   8        5.51        8.62     12.26 o 
 -22   4   8      233.39      260.56     15.61 o 
 -20   4   8      153.27      172.61     14.12 o 
 -18   4   8       99.79      103.74     10.70 o 
 -16   4   8     1046.38      957.32     18.69 o 
 -14   4   8       80.93       90.96      9.03 o 
 -12   4   8      641.89      660.62     12.19 o 
 -10   4   8      206.95      193.45      8.68 o 
  -8   4   8     1012.56     1041.19     13.29 o 
  -6   4   8        5.98        0.09      4.71 o 
  -4   4   8      550.82      539.64      5.96 o 
  -2   4   8     2127.95     2157.38     18.48 o 
   0   4   8     1409.69     1437.87     14.35 o 
   2   4   8       12.86       53.23     11.70 o 
   4   4   8     3792.43     3797.32     36.22 o 
   6   4   8       57.01       62.67      4.23 o 
   8   4   8      359.13      349.80      8.38 o 
  10   4   8     2136.72     2010.87     18.23 o 
  12   4   8      895.09      885.23     12.53 o 
  14   4   8      314.24      304.05     11.34 o 
  16   4   8      582.08      615.57     11.83 o 
  18   4   8      143.70      146.47      8.50 o 
  20   4   8        0.03        6.20      5.58 o 
  22   4   8        0.05       -3.67     11.87 o 
  24   4   8       35.54       30.37     12.96 o 
  26   4   8       10.05       13.15     14.27 o 
 -31   5   8       24.68       19.06     16.41 o 
 -29   5   8       16.91        7.08     14.94 o 
 -27   5   8       54.87       28.75     18.42 o 
 -25   5   8      299.35      316.26     18.62 o 
 -23   5   8       19.00       13.53     13.00 o 
 -21   5   8      508.88      519.91     17.27 o 
 -19   5   8      176.80      171.27     13.74 o 
 -17   5   8      358.93      358.06     13.91 o 
 -15   5   8      215.42      186.68     11.97 o 
 -13   5   8        0.83        0.86      8.64 o 
 -11   5   8      421.10      436.88     14.35 o 
  -9   5   8      143.33      148.28      6.87 o 
  -7   5   8       59.59       79.35      6.49 o 
  -5   5   8      140.42      166.42      4.18 o 
  -3   5   8      303.58      296.99      8.58 o 
  -1   5   8       67.45       63.86      8.10 o 
   1   5   8     1000.65      938.90     33.92 o 
   3   5   8      760.33      845.23     20.53 o 
   5   5   8      795.87      819.70     18.79 o 
   7   5   8        8.90       13.15      2.88 o 
   9   5   8        4.47        1.89      4.38 o 
  11   5   8      567.61      578.02      9.40 o 
  13   5   8       58.54       75.52      7.01 o 
  15   5   8       48.60       31.76      8.72 o 
  17   5   8       72.57       78.75      9.13 o 
  19   5   8        1.20        5.64      8.97 o 
  21   5   8       22.56       19.04     10.82 o 
  23   5   8        0.18       -0.16      9.94 o 
  25   5   8        4.69        9.46     14.82 o 
 -28   6   8        2.20       12.73     17.11 o 
 -26   6   8        0.95        3.28     12.46 o 
 -24   6   8        0.28       -2.65     10.49 o 
 -22   6   8        3.63        7.89     11.12 o 
 -20   6   8       78.37       94.66     11.08 o 
 -18   6   8      269.69      315.30     14.95 o 
 -16   6   8       65.10       60.04     11.22 o 
 -14   6   8      267.59      294.17     10.98 o 
 -12   6   8      352.89      333.87     12.84 o 
 -10   6   8        8.56        7.65      8.64 o 
  -8   6   8       21.01       23.84      4.25 o 
  -6   6   8      171.91      167.35      4.90 o 
  -4   6   8       10.60        9.53      1.86 o 
  -2   6   8       16.50       16.22      9.52 o 
   0   6   8       24.96       27.93     10.28 o 
   2   6   8     1771.07     1731.39     29.26 o 
   4   6   8      590.05      558.49     23.87 o 
   6   6   8      179.74      200.86     43.33 o 
   8   6   8       49.15       46.42      5.46 o 
  10   6   8        5.01       14.24      4.55 o 
  12   6   8        8.80       13.62      7.26 o 
  14   6   8       35.28       20.47      7.87 o 
  16   6   8       23.00       29.02      9.15 o 
  18   6   8        1.24        5.31     11.60 o 
  20   6   8        3.53        4.79      9.16 o 
  22   6   8        0.86      -10.14     10.70 o 
 -27   7   8        1.88        4.04     16.16 o 
 -25   7   8       12.07        6.79     14.61 o 
 -23   7   8       46.13       25.02     18.85 o 
 -21   7   8        3.80       -0.61     12.65 o 
 -19   7   8       12.50        9.81     10.76 o 
 -17   7   8        7.52       13.72      9.28 o 
 -15   7   8      158.42      186.47     12.76 o 
 -13   7   8      273.93      291.37     12.01 o 
 -11   7   8       25.13       44.03      6.91 o 
  -9   7   8       41.79       44.44      6.64 o 
  -7   7   8      325.01      334.11      6.80 o 
  -5   7   8       56.01       56.74      4.96 o 
  -3   7   8      385.88      423.75     15.00 o 
  -1   7   8        3.20        6.33      6.39 o 
   1   7   8      193.64      173.14     22.48 o 
   3   7   8      104.93      114.29     17.58 o 
   5   7   8       17.43        5.67     22.69 o 
   7   7   8       65.58       84.05     16.38 o 
   9   7   8        8.29        8.29      3.44 o 
  11   7   8      174.77      181.11      8.61 o 
  13   7   8        4.97        8.02      6.29 o 
  15   7   8       46.37       39.93     10.80 o 
  17   7   8        6.03        1.42     12.70 o 
  19   7   8       11.18        7.36     18.68 o 
  21   7   8       35.70       30.23     24.12 o 
 -22   8   8       32.13       28.04     13.92 o 
 -20   8   8        9.36       12.70     11.86 o 
 -18   8   8       23.74        8.84     11.83 o 
 -16   8   8       67.23       38.22     17.59 o 
 -14   8   8      248.74      239.64     13.14 o 
 -12   8   8      119.00      130.06     10.93 o 
 -10   8   8       91.32       87.08      8.46 o 
  -8   8   8      288.46      313.25      7.63 o 
  -6   8   8        7.35       12.51      4.40 o 
  -4   8   8      466.64      481.67     10.66 o 
  -2   8   8      498.93      510.28     16.12 o 
   0   8   8      129.61      107.81     27.24 o 
   2   8   8        6.39       -3.77     15.99 o 
   4   8   8        0.06        8.51     17.65 o 
   6   8   8        0.89        2.27     16.85 o 
   8   8   8       20.45       17.56     15.22 o 
  10   8   8        0.37       19.87     16.81 o 
  12   8   8       16.50       31.48     22.05 o 
  14   8   8       43.20       21.42     21.77 o 
  16   8   8      147.88      164.53     64.99 o 
  18   8   8       91.27       68.31     29.10 o 
 -19   9   8       18.16       13.28     10.86 o 
 -17   9   8       91.78       54.17     22.67 o 
 -15   9   8       10.74       -0.22      8.50 o 
 -13   9   8        9.95        3.20      8.78 o 
 -11   9   8      188.80      216.67     20.55 o 
  -9   9   8        9.38        3.49     10.39 o 
  -7   9   8      198.56      249.74     14.40 o 
  -5   9   8        8.20        5.26      9.75 o 
  -3   9   8      185.50      249.68     37.45 o 
   1   9   8        5.88       13.62     17.65 o 
   3   9   8       19.64        3.40     17.65 o 
   5   9   8        0.44       -2.27     26.10 o 
   7   9   8        3.99        3.86     14.82 o 
   9   9   8       24.30       18.05     18.07 o 
  11   9   8       27.84       29.15     21.82 o 
  13   9   8        0.72       10.21     22.47 o 
 -12  10   8       10.40       20.13     14.67 o 
 -10  10   8        1.71        8.46     13.61 o 
  -8  10   8       72.07       55.43     20.64 o 
  -6  10   8       18.32       11.85     12.24 o 
  -4  10   8       69.54       35.54     23.26 o 
  -2  10   8       69.92        0.00     22.69 o 
   0  10   8       11.89       44.25     30.64 o 
   2  10   8        4.22       24.96     29.50 o 
   4  10   8        2.91       -6.24     20.06 o 
   6  10   8       10.56        0.00     16.43 o 
 -33   1   9        0.33        6.76     18.28 o 
 -31   1   9       17.43       15.79     16.71 o 
 -29   1   9       73.37       62.80     17.95 o 
 -27   1   9      112.20      124.18     18.60 o 
 -25   1   9        0.99        7.99     13.48 o 
 -23   1   9      393.50      329.37     18.14 o 
 -21   1   9       22.73       17.99     10.76 o 
 -19   1   9        5.50       11.71     10.13 o 
 -17   1   9      114.41      126.11     13.26 o 
 -15   1   9     2874.86     2872.48     43.09 o 
 -13   1   9      193.53      239.44     12.11 o 
 -11   1   9    15814.64    15945.74    120.43 o 
  -9   1   9      109.45      100.16      8.37 o 
  -7   1   9     2599.03     2714.55     21.85 o 
  -5   1   9     2063.06     1905.57     20.06 o 
  -3   1   9     1105.19     1090.80     13.79 o 
  -1   1   9       12.40       10.93      4.47 o 
   1   1   9     2249.38     2202.08     19.36 o 
   3   1   9     6714.69     7009.85     45.24 o 
   5   1   9      692.29      749.84      9.82 o 
   7   1   9     1122.98     1225.30     10.27 o 
   9   1   9      818.64      806.72      9.51 o 
  11   1   9       35.91       30.04      6.42 o 
  13   1   9      183.43      174.68     10.81 o 
  15   1   9      289.96      263.98     11.14 o 
  17   1   9      527.73      587.55     15.60 o 
  19   1   9        8.61       18.82      9.46 o 
  21   1   9       98.75      110.17     11.88 o 
  23   1   9        6.49        5.87     10.05 o 
  25   1   9       21.84       16.83     11.41 o 
  27   1   9      101.00      119.52     25.77 o 
 -34   2   9        0.92        2.48     18.28 o 
 -32   2   9       44.70       53.21     21.36 o 
 -30   2   9        0.71        0.41     12.29 o 
 -28   2   9       87.64      119.89     16.55 o 
 -26   2   9      135.56      156.79     15.41 o 
 -24   2   9       24.56       26.32     13.48 o 
 -22   2   9       81.68      101.16     14.89 o 
 -20   2   9       36.95       42.30     10.85 o 
 -18   2   9      800.97      815.80     16.33 o 
 -16   2   9      420.71      437.09     11.82 o 
 -14   2   9     1426.03     1420.41     17.53 o 
 -12   2   9     3500.21     3314.92     26.86 o 
 -10   2   9     3912.91     3792.20     28.94 o 
  -8   2   9     1693.54     1870.75     15.85 o 
  -6   2   9      208.43      227.99      7.52 o 
  -4   2   9      202.94      236.17      5.92 o 
  -2   2   9      785.06      746.14      7.43 o 
   0   2   9      269.23      289.42     10.81 o 
   2   2   9        9.99       21.14      3.21 o 
   4   2   9      341.88      320.61      5.13 o 
   6   2   9      216.12      221.71      7.63 o 
   8   2   9        3.40        5.36      5.81 o 
  10   2   9       68.01       66.24      5.78 o 
  12   2   9       58.95       63.41      5.86 o 
  14   2   9      941.70      877.69     14.50 o 
  16   2   9      164.73      179.68      8.66 o 
  18   2   9       11.69        0.64      8.06 o 
  20   2   9        4.10       -4.74      7.45 o 
  22   2   9      141.75      156.32     11.60 o 
  24   2   9       64.37       70.03     16.71 o 
  26   2   9       15.64       14.32     11.21 o 
  28   2   9       12.37       -1.50     12.58 o 
 -33   3   9        0.32       -8.04     18.28 o 
 -31   3   9       19.06       21.13     18.67 o 
 -29   3   9      250.65      248.17     19.12 o 
 -27   3   9      115.49      115.70     16.07 o 
 -25   3   9      604.08      617.65     20.50 o 
 -23   3   9        0.42       -5.12     12.76 o 
 -21   3   9      332.89      323.06     16.75 o 
 -19   3   9      256.52      232.03     13.54 o 
 -17   3   9      269.07      285.98     11.96 o 
 -15   3   9       20.53       22.04      8.29 o 
 -13   3   9      202.95      227.07      9.36 o 
 -11   3   9     7772.57     8068.48     64.12 o 
  -9   3   9     1883.67     1738.30     24.78 o 
  -7   3   9      932.60     1037.36     15.75 o 
  -5   3   9     1048.22     1023.20      9.49 o 
  -3   3   9     1794.35     1778.55     19.72 o 
  -1   3   9       93.30      119.00      9.83 o 
   1   3   9       71.01       60.17      4.09 o 
   3   3   9     3027.45     3077.01     19.14 o 
   5   3   9      672.17      652.74      7.49 o 
   7   3   9      166.02      124.57      6.66 o 
   9   3   9      891.53      877.22     12.00 o 
  11   3   9       45.63       78.72     10.79 o 
  13   3   9     2300.00     2288.21     29.34 o 
  15   3   9      459.54      418.24     12.67 o 
  17   3   9        5.28        5.40      6.92 o 
  19   3   9        7.87        1.34      6.16 o 
  21   3   9       26.82       13.38      9.19 o 
  23   3   9       45.86       38.46     10.79 o 
  25   3   9       37.17       21.44     15.41 o 
  27   3   9        4.93        7.02     13.59 o 
 -32   4   9        5.10        2.50     16.88 o 
 -30   4   9       18.29        5.74     16.95 o 
 -28   4   9       79.99       38.84     22.93 o 
 -26   4   9      142.05      111.35     25.06 o 
 -24   4   9      297.10      327.12     20.31 o 
 -22   4   9      311.90      353.79     17.69 o 
 -20   4   9      280.70      291.92     19.50 o 
 -18   4   9      193.64      197.41     13.43 o 
 -16   4   9       26.56       39.63      9.03 o 
 -14   4   9       25.44       36.83     10.98 o 
 -12   4   9     1232.99     1327.30     16.11 o 
 -10   4   9       75.46       77.43      6.77 o 
  -8   4   9      582.03      573.80      7.89 o 
  -6   4   9       85.92       78.35      3.61 o 
  -4   4   9      918.78     1009.78     17.49 o 
  -2   4   9       18.69       39.15     11.70 o 
   0   4   9       47.60       47.37      4.99 o 
   2   4   9      630.90      597.03     19.19 o 
   4   4   9     1368.19     1384.07     25.72 o 
   6   4   9      268.93      267.75      6.82 o 
   8   4   9      140.79      133.33      6.63 o 
  10   4   9       16.21       11.68      6.42 o 
  12   4   9        0.00        0.48      5.58 o 
  14   4   9        0.00        1.77      8.72 o 
  16   4   9       28.48       25.07     10.76 o 
  18   4   9        2.73        6.82      4.18 o 
  20   4   9       93.20       75.37     14.08 o 
  22   4   9       12.68       14.80     13.07 o 
  24   4   9        0.18       11.25     13.93 o 
  26   4   9        0.32       35.70     14.13 o 
 -31   5   9        0.24        3.04     15.12 o 
 -29   5   9        0.70       -0.95     16.82 o 
 -27   5   9        5.56       -3.22     13.46 o 
 -25   5   9      142.57      158.99     15.85 o 
 -23   5   9        1.90       -2.06     11.45 o 
 -21   5   9      209.97      217.91     14.31 o 
 -19   5   9      295.47      281.12     15.86 o 
 -17   5   9        2.84       -1.02     10.32 o 
 -15   5   9      712.05      647.04     14.47 o 
 -13   5   9       55.82       52.93      8.11 o 
 -11   5   9      904.66      870.71     12.78 o 
  -9   5   9       78.13       97.31      7.12 o 
  -7   5   9       31.39       33.43      5.64 o 
  -5   5   9      926.56      957.30     13.84 o 
  -3   5   9      454.42      463.18     10.13 o 
  -1   5   9      443.37      475.14     11.63 o 
   1   5   9      694.57      683.70     32.52 o 
   3   5   9      911.36      835.32     24.39 o 
   5   5   9      860.93      804.71     22.29 o 
   7   5   9       20.38       14.98      3.80 o 
   9   5   9     1168.53     1119.49     23.26 o 
  11   5   9      124.07      117.61      7.41 o 
  13   5   9      384.57      374.42      9.76 o 
  15   5   9        0.12        3.79      7.75 o 
  17   5   9      101.73      106.56     17.35 o 
  19   5   9        3.65        7.05      9.07 o 
  21   5   9        1.34       -3.77      9.51 o 
  23   5   9        0.02       -1.47     10.03 o 
 -28   6   9        0.22       -1.94     12.74 o 
 -26   6   9       17.43        8.76     12.31 o 
 -24   6   9        2.46       -3.90     13.36 o 
 -22   6   9       11.35       12.51     10.48 o 
 -20   6   9      144.18      164.83     11.73 o 
 -18   6   9      444.94      447.07     12.71 o 
 -16   6   9       93.12      105.70     12.01 o 
 -14   6   9      924.76      912.13     14.70 o 
 -12   6   9        6.76        5.33      7.30 o 
 -10   6   9      479.18      472.99     11.36 o 
  -8   6   9      268.31      287.66      8.29 o 
  -6   6   9       11.44       11.68      3.66 o 
  -4   6   9       19.50       21.97      8.15 o 
  -2   6   9      273.49      267.16     11.22 o 
   0   6   9      142.80      103.09      9.14 o 
   2   6   9      492.52      591.13     83.45 o 
   4   6   9     1372.58     1363.58     32.54 o 
   6   6   9      452.97      508.88     19.66 o 
   8   6   9        3.07       13.62     13.76 o 
  10   6   9      107.48      120.39      8.09 o 
  12   6   9       52.88       25.12      7.30 o 
  14   6   9       17.40        9.34      6.02 o 
  16   6   9       15.60        6.78      6.90 o 
  18   6   9        8.92        9.64      9.03 o 
  20   6   9        2.19       -0.54      8.82 o 
  22   6   9        0.23        1.07      9.13 o 
 -25   7   9        3.38        5.94     17.38 o 
 -23   7   9        8.58        2.94     12.33 o 
 -21   7   9       62.92       52.30     15.07 o 
 -19   7   9       10.16       15.54     10.09 o 
 -17   7   9        2.13       -1.83     10.37 o 
 -15   7   9        3.61       14.01     10.40 o 
 -13   7   9       10.97       -2.48      6.80 o 
 -11   7   9      111.88      135.16      7.87 o 
  -9   7   9      184.03      212.78     12.94 o 
  -7   7   9       16.37        7.98      3.68 o 
  -5   7   9        1.30        0.06      7.82 o 
  -3   7   9       22.53       30.97     11.10 o 
  -1   7   9      186.02      213.14     19.86 o 
   1   7   9       27.33        9.59     19.70 o 
   3   7   9       68.01       56.74     27.23 o 
   5   7   9      478.80      564.01     34.06 o 
   7   7   9       49.20       35.86     16.96 o 
   9   7   9        5.33        5.88     14.16 o 
  11   7   9       19.10        8.51      4.32 o 
  13   7   9        4.24       -0.13     16.92 o 
  15   7   9        1.41       16.45     21.66 o 
  17   7   9        1.24       -5.40     20.49 o 
  19   7   9        4.42       -3.71     21.01 o 
 -22   8   9        0.75       -3.58     14.18 o 
 -20   8   9        0.83        0.09     11.66 o 
 -18   8   9        4.83        1.28     11.69 o 
 -16   8   9        4.42        3.02      8.42 o 
 -14   8   9       94.73       70.24     20.38 o 
 -12   8   9       20.77        7.48      8.22 o 
 -10   8   9       55.49       38.88      9.34 o 
  -8   8   9        0.21       -1.50      3.76 o 
  -6   8   9        0.95        0.13      2.57 o 
  -4   8   9        7.68        5.62      8.14 o 
  -2   8   9       10.34        1.57     10.94 o 
   0   8   9       40.15        0.00     20.42 o 
   2   8   9      240.72      260.19     22.43 o 
   4   8   9       41.70        3.40     24.96 o 
   6   8   9        5.53        7.08     15.49 o 
   8   8   9       12.57        3.97     15.70 o 
  10   8   9       26.26       40.22     19.11 o 
  12   8   9        5.03       18.15     27.14 o 
  14   8   9        1.42        7.70     21.41 o 
  16   8   9        3.66       -0.74     17.62 o 
 -19   9   9        1.35        2.11     10.17 o 
 -17   9   9       80.42       51.49     20.61 o 
 -15   9   9       20.39       18.26     16.12 o 
 -13   9   9        0.01        2.93     14.63 o 
 -11   9   9       15.47       26.13     13.31 o 
  -9   9   9       13.46       10.26     11.09 o 
  -7   9   9       37.14       20.95     13.30 o 
  -5   9   9        0.51        0.00      9.34 o 
  -3   9   9       17.66        1.57      9.31 o 
  -1   9   9       16.46        0.00     32.91 o 
   1   9   9       27.94        1.11     17.24 o 
   3   9   9       79.13       -0.55     17.24 o 
   5   9   9        0.90        1.13     26.10 o 
   7   9   9        2.70        2.02     13.87 o 
   9   9   9        2.41        5.30     21.62 o 
  11   9   9        3.30        5.03     34.89 o 
 -12  10   9       11.18        8.53     15.24 o 
 -10  10   9        0.57       -2.65     13.56 o 
  -8  10   9      132.77      146.43     48.40 o 
  -6  10   9        5.39       -0.08     16.32 o 
  -4  10   9       17.17        0.00     34.04 o 
  -2  10   9        0.51      -28.67     37.44 o 
   0  10   9       10.94       74.89     32.91 o 
   2  10   9        3.15       -1.70     19.26 o 
   4  10   9        0.15       57.87     34.04 o 
 -34   0  10        3.66       23.83     28.41 o 
 -32   0  10       31.57       48.50     32.29 o 
 -30   0  10        3.55        4.27     20.45 o 
 -28   0  10      153.44      166.24     23.66 o 
 -26   0  10      190.86      193.47     52.21 o 
 -24   0  10     1069.05     1053.93     30.11 o 
 -22   0  10     3517.90     3378.66     53.10 o 
 -20   0  10      573.69      544.29     25.21 o 
 -18   0  10     3774.32     3865.53     46.77 o 
 -16   0  10       72.95       71.07     12.42 o 
 -14   0  10      927.85      906.79     19.28 o 
 -12   0  10      137.43      155.78     11.24 o 
 -10   0  10      951.36      936.54     19.09 o 
  -8   0  10      457.13      398.55     19.87 o 
  -6   0  10      981.01      965.91     17.20 o 
  -4   0  10      457.93      502.59     19.31 o 
  -2   0  10       14.91       30.68      6.42 o 
   0   0  10      214.03      187.66      7.67 o 
   2   0  10       86.89       74.91      9.44 o 
   4   0  10     5374.69     5949.88     52.60 o 
   6   0  10      939.59      984.40     14.27 o 
   8   0  10       43.45       30.83      6.21 o 
  10   0  10       45.84       70.07      7.72 o 
  12   0  10      398.02      347.32     13.89 o 
  14   0  10     1209.43     1188.39     52.27 o 
  16   0  10      463.12      405.60     18.96 o 
  18   0  10      150.01      122.88     14.44 o 
  20   0  10      140.83      160.86     16.91 o 
  22   0  10      102.82       92.36     65.25 o 
  24   0  10        0.00        2.58     14.44 o 
  26   0  10       77.51       49.17     38.01 o 
 -33   1  10       15.15       18.24     20.37 o 
 -31   1  10       17.93       24.25     18.81 o 
 -29   1  10        0.24       -4.13     15.53 o 
 -27   1  10       17.32       35.26     14.29 o 
 -25   1  10       14.49       12.51     14.38 o 
 -23   1  10      404.85      338.64     16.55 o 
 -21   1  10      270.80      267.77     23.59 o 
 -19   1  10      797.90      806.25     18.69 o 
 -17   1  10      517.89      532.51     14.91 o 
 -15   1  10     3430.13     3473.67     29.79 o 
 -13   1  10      145.70      157.61      9.55 o 
 -11   1  10     4324.72     4290.65     44.20 o 
  -9   1  10     1022.59      967.70     11.77 o 
  -7   1  10       48.34       31.28      5.92 o 
  -5   1  10     2077.83     1902.32     15.47 o 
  -3   1  10     2502.10     2686.04     19.21 o 
  -1   1  10       13.12       10.79      4.03 o 
   1   1  10        2.01        4.23      4.54 o 
   3   1  10      422.39      463.89      6.56 o 
   5   1  10      615.32      714.06      8.81 o 
   7   1  10      204.86      207.07      5.47 o 
   9   1  10        0.80        0.96      4.10 o 
  11   1  10       22.91       28.26      5.76 o 
  13   1  10     1302.00     1271.47     17.22 o 
  15   1  10      332.90      355.40     11.59 o 
  17   1  10      118.54      107.37     12.40 o 
  19   1  10      204.02      220.82     11.31 o 
  21   1  10       48.62       53.69     11.58 o 
  23   1  10        0.42        0.98      9.31 o 
  25   1  10        8.15        8.44     11.25 o 
  27   1  10       12.25       17.92     12.73 o 
 -34   2  10       68.62       71.38     26.03 o 
 -32   2  10       82.66       78.53     23.40 o 
 -30   2  10        2.90        0.93     17.92 o 
 -28   2  10       29.23       19.23     16.06 o 
 -26   2  10      108.27       89.89     14.67 o 
 -24   2  10      256.74      257.86     16.52 o 
 -22   2  10       25.03       25.31     13.37 o 
 -20   2  10      521.32      558.84     22.04 o 
 -18   2  10      121.44      142.64     10.88 o 
 -16   2  10      411.73      407.40     14.07 o 
 -14   2  10      458.27      494.76     13.68 o 
 -12   2  10     3468.76     3523.82     43.13 o 
 -10   2  10       73.51       88.03      7.70 o 
  -8   2  10        3.10        3.50      6.01 o 
  -6   2  10     2133.88     2087.93     16.30 o 
  -4   2  10        1.43       -0.55      3.69 o 
  -2   2  10        9.66       15.49      3.50 o 
   0   2  10        0.15       -2.33      5.21 o 
   2   2  10        9.36       17.46      3.69 o 
   4   2  10        8.42        9.43      3.17 o 
   6   2  10      381.33      410.94      8.41 o 
   8   2  10        2.68        8.85      6.04 o 
  10   2  10        9.76       14.88      4.43 o 
  12   2  10     2221.12     2144.42     23.18 o 
  14   2  10        4.80        1.22      5.41 o 
  16   2  10      120.77      121.07     10.39 o 
  18   2  10      145.16      181.32     11.63 o 
  20   2  10       49.98       47.92     11.25 o 
  22   2  10       10.79       18.24      9.83 o 
  24   2  10       16.79        4.27     10.44 o 
  26   2  10        1.85        6.19     11.10 o 
 -33   3  10       58.81       60.14     22.12 o 
 -31   3  10       60.63       56.03     19.16 o 
 -29   3  10        3.87        0.28     12.97 o 
 -27   3  10        0.93       -8.33     16.91 o 
 -25   3  10       24.47       31.56     13.34 o 
 -23   3  10       35.65       39.83     12.31 o 
 -21   3  10       18.37       24.76     12.23 o 
 -19   3  10     1384.08     1413.99     20.41 o 
 -17   3  10        7.00        7.69      8.46 o 
 -15   3  10        2.66        7.63     10.01 o 
 -13   3  10     1599.68     1594.74     19.53 o 
 -11   3  10      243.11      254.95      8.36 o 
  -9   3  10     2872.03     2971.51     24.36 o 
  -7   3  10     3258.21     3291.35     23.48 o 
  -5   3  10      474.66      474.29      7.42 o 
  -3   3  10       82.10       76.99      5.01 o 
  -1   3  10       18.81       22.32      9.17 o 
   1   3  10      593.05      618.23     15.68 o 
   3   3  10      495.37      562.36      8.77 o 
   5   3  10       95.31       99.70      6.11 o 
   7   3  10      673.97      677.69     10.77 o 
   9   3  10      589.55      542.14     12.42 o 
  11   3  10      401.58      422.02     17.45 o 
  13   3  10      624.95      575.05     12.87 o 
  15   3  10        7.76       12.62      7.25 o 
  17   3  10       39.98       36.60      8.94 o 
  19   3  10       14.72       13.70      9.03 o 
  21   3  10       63.60       58.32     13.27 o 
  23   3  10      123.67      149.91     20.08 o 
  25   3  10        1.30       -2.95     16.83 o 
 -32   4  10        0.64        7.46     18.11 o 
 -30   4  10       31.29       16.90     17.67 o 
 -28   4  10      141.95       79.33     38.30 o 
 -26   4  10      226.41      235.19     20.50 o 
 -24   4  10        4.33       -0.11     12.03 o 
 -22   4  10        0.11        0.94      9.98 o 
 -20   4  10     1712.28     1730.75     23.21 o 
 -18   4  10      139.67      155.24     11.27 o 
 -16   4  10       61.47       75.78      9.41 o 
 -14   4  10       23.52        6.39      7.60 o 
 -12   4  10       16.42       10.57      7.20 o 
 -10   4  10      127.18      119.21      8.60 o 
  -8   4  10      706.66      769.62     10.31 o 
  -6   4  10      232.76      223.60      9.31 o 
  -4   4  10       55.82       33.24     12.07 o 
  -2   4  10     1258.68     1351.70     20.56 o 
   0   4  10        9.79        7.94      2.21 o 
   2   4  10      314.13      331.88     17.24 o 
   4   4  10       28.62       14.05     12.75 o 
   6   4  10      213.69      202.19     15.42 o 
   8   4  10      365.01      383.03      9.92 o 
  10   4  10      600.26      584.94     13.42 o 
  12   4  10        4.24        0.56      8.02 o 
  14   4  10        5.51       -1.50      8.15 o 
  16   4  10        2.53        3.49      9.42 o 
  18   4  10        4.32        1.17      7.88 o 
  20   4  10       25.75       23.10     11.14 o 
  22   4  10       66.62       80.63     14.57 o 
  24   4  10       10.65       15.39     13.42 o 
 -29   5  10       15.32       13.39     16.71 o 
 -27   5  10      254.63      231.30     19.26 o 
 -25   5  10        7.30       11.22     14.52 o 
 -23   5  10       13.57       16.05     13.33 o 
 -21   5  10      135.94      132.99     15.40 o 
 -19   5  10      730.78      730.11     17.86 o 
 -17   5  10      737.63      828.84     19.22 o 
 -15   5  10      129.96      154.18     11.40 o 
 -13   5  10      299.28      329.66     24.90 o 
 -11   5  10      955.38     1096.51     16.44 o 
  -9   5  10     1884.15     1828.30     39.07 o 
  -7   5  10      143.65      134.09      9.78 o 
  -5   5  10      460.06      448.78     14.82 o 
  -3   5  10      813.87      888.50     14.44 o 
  -1   5  10       32.51       41.97      7.54 o 
   1   5  10        6.58       10.51     18.38 o 
   3   5  10      848.03      865.14     68.18 o 
   5   5  10        7.29       20.42     16.85 o 
   7   5  10        1.43        8.25     13.31 o 
   9   5  10     1138.74     1082.02     13.00 o 
  11   5  10        2.04        4.93      5.97 o 
  13   5  10        7.15       -0.49      6.61 o 
  15   5  10        8.72        9.48      9.06 o 
  17   5  10        2.13       -1.84      7.52 o 
  19   5  10        4.73        1.85      9.25 o 
  21   5  10        6.45        4.58     10.89 o 
  23   5  10        6.43       -1.88     11.18 o 
 -28   6  10       35.74       19.79     16.65 o 
 -26   6  10        5.51       -0.91     12.98 o 
 -24   6  10      142.66      147.02     15.06 o 
 -22   6  10        2.09        3.79     10.58 o 
 -20   6  10      258.46      300.95     16.44 o 
 -18   6  10       10.99       20.38      8.83 o 
 -16   6  10      111.81      115.46     11.01 o 
 -14   6  10      746.68      838.45     15.14 o 
 -12   6  10      452.87      443.00     10.91 o 
 -10   6  10      265.69      332.84     10.56 o 
  -8   6  10      466.22      483.07      7.03 o 
  -6   6  10      144.09      160.85     13.06 o 
  -4   6  10      135.67      107.13      8.84 o 
  -2   6  10       87.11       80.24      9.55 o 
   0   6  10      591.60      531.17     36.52 o 
   2   6  10      164.60      496.47    289.40 o 
   4   6  10      442.69      441.53     19.20 o 
   6   6  10      234.54      269.79     21.67 o 
   8   6  10        0.86        7.75     13.57 o 
  10   6  10      208.81      256.18     20.79 o 
  12   6  10        0.36       -4.19      4.46 o 
  14   6  10        0.61        4.08      7.30 o 
  16   6  10       38.69       25.70      9.15 o 
  18   6  10        2.31        4.12     12.50 o 
  20   6  10        5.10      -17.13     19.84 o 
 -25   7  10        9.88       30.02     16.36 o 
 -23   7  10        9.71       -6.62     13.00 o 
 -21   7  10        0.03       -0.76     11.61 o 
 -19   7  10        4.21       -1.48      9.14 o 
 -17   7  10       54.51       46.90     11.26 o 
 -15   7  10       32.24       21.45      9.18 o 
 -13   7  10       20.32       17.41      7.05 o 
 -11   7  10        5.17        8.10      5.99 o 
  -9   7  10      196.44      150.33      6.69 o 
  -7   7  10       71.51       62.62     10.74 o 
  -5   7  10      722.55      713.43     16.44 o 
  -3   7  10        2.97        6.20      9.18 o 
  -1   7  10      149.18      164.58      9.61 o 
   1   7  10      159.73      150.94     30.64 o 
   3   7  10      149.50      132.78     31.78 o 
   5   7  10        0.04       -3.10     14.38 o 
   7   7  10      151.18      170.59     27.30 o 
   9   7  10      114.02       84.81     41.44 o 
  11   7  10       11.62       15.99     21.25 o 
  13   7  10       18.65       31.46     23.23 o 
  15   7  10        0.00       -3.38     20.17 o 
  17   7  10        0.32       -6.26     26.98 o 
  19   7  10        1.59       -3.19     22.02 o 
 -22   8  10        1.52       -1.55     11.56 o 
 -20   8  10        0.39       -3.57     16.03 o 
 -18   8  10       15.48        9.34     15.91 o 
 -16   8  10       15.99        7.89      8.43 o 
 -14   8  10       51.65       20.29      9.45 o 
 -12   8  10       18.09       11.59      6.17 o 
 -10   8  10       48.05       46.13     12.43 o 
  -8   8  10       82.14       47.57     21.15 o 
  -6   8  10       26.90       17.15     13.31 o 
  -4   8  10        2.35        1.61     10.15 o 
  -2   8  10       91.84       99.77     27.80 o 
   0   8  10       29.13        0.00     21.56 o 
   2   8  10       19.69       -3.40     26.10 o 
   4   8  10        3.98       -1.13     24.96 o 
   6   8  10       63.20        0.43     21.30 o 
   8   8  10        3.26       12.47     15.03 o 
  10   8  10       49.26       84.32     24.46 o 
  12   8  10        0.89        1.85     15.30 o 
  14   8  10        8.89        8.85     28.00 o 
  16   8  10       13.98       -6.43     25.19 o 
 -17   9  10       56.44       30.56     18.64 o 
 -15   9  10        3.72        5.56     18.22 o 
 -13   9  10        0.02       -6.44     14.72 o 
 -11   9  10       55.30       17.92     14.00 o 
  -9   9  10       28.96        5.51     13.15 o 
  -7   9  10       91.35        1.80     23.30 o 
  -5   9  10        2.29        2.21      9.71 o 
  -3   9  10       55.72        0.00     21.56 o 
  -1   9  10       26.57        0.00     21.56 o 
   1   9  10        6.14        0.00     17.24 o 
   3   9  10       11.68        1.13     28.37 o 
   5   9  10        0.23        2.27     46.52 o 
   7   9  10        0.36       -3.33     17.01 o 
   9   9  10       50.41       21.38     20.25 o 
  11   9  10       20.33       20.95     28.87 o 
 -10  10  10       14.99       13.44     15.96 o 
  -8  10  10       11.37       -1.06     17.93 o 
  -6  10  10        3.11       -2.12     18.74 o 
  -2  10  10        0.02      -16.72     24.92 o 
   0  10  10      127.93      144.00    101.56 o 
   2  10  10       11.74       42.41     43.12 o 
 -33   1  11      127.38      139.51     21.92 o 
 -31   1  11      148.34      137.63     19.38 o 
 -29   1  11       34.82       44.31     18.70 o 
 -27   1  11      148.00      163.69     15.84 o 
 -25   1  11       42.38       33.90     13.15 o 
 -23   1  11      485.02      476.04     18.95 o 
 -21   1  11       23.74       15.88     11.39 o 
 -19   1  11       39.13       46.30     10.28 o 
 -17   1  11     1363.73     1368.93     19.32 o 
 -15   1  11      660.68      653.77     15.53 o 
 -13   1  11      303.03      316.36     12.02 o 
 -11   1  11      834.48      811.82     15.25 o 
  -9   1  11       72.30       67.46      7.19 o 
  -7   1  11      273.71      314.51      8.01 o 
  -5   1  11     1378.14     1327.90     12.82 o 
  -3   1  11      247.50      234.17      6.91 o 
  -1   1  11     2251.01     2161.67     17.77 o 
   1   1  11        1.49        9.02      4.67 o 
   3   1  11       92.30      103.66      4.92 o 
   5   1  11      124.14      115.90      6.45 o 
   7   1  11      161.34      185.48      6.06 o 
   9   1  11       55.68       75.95      6.19 o 
  11   1  11       40.05       32.83      5.91 o 
  13   1  11      112.51      112.10      8.90 o 
  15   1  11      704.14      647.21     13.98 o 
  17   1  11      211.71      246.23     10.66 o 
  19   1  11       12.93       14.74      9.81 o 
  21   1  11       48.71       68.81     11.70 o 
  23   1  11        3.63       -0.28      8.85 o 
  25   1  11        6.75        5.87     12.66 o 
 -32   2  11      148.69      158.49     20.72 o 
 -30   2  11      116.61      139.39     20.10 o 
 -28   2  11      179.45      191.79     17.08 o 
 -26   2  11       35.84       33.23     13.91 o 
 -24   2  11       39.66       33.98     12.26 o 
 -22   2  11        4.91        6.22     10.28 o 
 -20   2  11        5.43        2.68      9.25 o 
 -18   2  11      152.85      163.11     13.53 o 
 -16   2  11     3185.02     3244.16     29.10 o 
 -14   2  11     2882.65     2898.27     25.74 o 
 -12   2  11     3047.76     3008.11     35.86 o 
 -10   2  11     1074.24     1143.74     16.57 o 
  -8   2  11        8.35       14.48      6.04 o 
  -6   2  11      185.53      228.36      7.27 o 
  -4   2  11     1497.82     1588.21     13.55 o 
  -2   2  11      144.73      149.66      6.71 o 
   0   2  11        4.71        7.18      3.98 o 
   2   2  11     1396.16     1448.83     19.12 o 
   4   2  11        2.17        2.58      4.55 o 
   6   2  11      371.59      331.43      5.88 o 
   8   2  11       11.76       15.83      6.16 o 
  10   2  11      129.79      138.50      9.52 o 
  12   2  11        1.30        6.95      5.13 o 
  14   2  11      617.60      594.84     11.92 o 
  16   2  11      190.68      178.72     21.46 o 
  18   2  11       52.40       44.70      8.94 o 
  20   2  11       22.83       24.66     12.30 o 
  22   2  11       33.32       42.08     12.95 o 
  24   2  11       10.01       14.10     12.36 o 
  26   2  11      124.71      164.00     22.07 o 
 -33   3  11        9.21       10.57     18.55 o 
 -31   3  11       67.28       63.87     19.87 o 
 -29   3  11       17.36       20.46     17.39 o 
 -27   3  11        3.08       -2.89     13.13 o 
 -25   3  11        7.85       21.02     13.28 o 
 -23   3  11        1.65       10.11     13.78 o 
 -21   3  11      181.57      210.56     14.39 o 
 -19   3  11      617.10      601.73     14.84 o 
 -17   3  11      392.57      470.03     15.91 o 
 -15   3  11      483.50      446.20     13.83 o 
 -13   3  11     1094.42     1038.37     15.55 o 
 -11   3  11      471.94      520.33     11.20 o 
  -9   3  11      471.91      516.03      9.10 o 
  -7   3  11     2242.70     2223.15     18.77 o 
  -5   3  11     1067.83     1095.89     11.00 o 
  -3   3  11     2079.15     2173.19     22.18 o 
  -1   3  11       95.58       86.86      5.50 o 
   1   3  11      378.82      320.33      3.81 o 
   3   3  11        5.62        4.80      1.95 o 
   5   3  11      105.69      106.55      6.62 o 
   7   3  11       14.41       12.93      4.98 o 
   9   3  11      679.31      694.93     22.49 o 
  11   3  11      862.67      883.92     15.09 o 
  13   3  11      981.85      992.64     17.48 o 
  15   3  11       12.93       14.30     10.14 o 
  17   3  11       93.53      103.43      7.28 o 
  19   3  11        6.40       -0.17      6.55 o 
  21   3  11       11.86       25.02     17.16 o 
  23   3  11        0.25        6.60     14.61 o 
  25   3  11       48.72       51.28     18.32 o 
 -30   4  11        9.56        8.72     17.13 o 
 -28   4  11       18.36       16.91     17.17 o 
 -26   4  11      216.39      202.55     17.99 o 
 -24   4  11       34.61       46.59     13.29 o 
 -22   4  11        4.73       14.59     11.36 o 
 -20   4  11      427.52      430.79     14.72 o 
 -18   4  11       89.64       90.91     12.92 o 
 -16   4  11      885.23      890.11     21.59 o 
 -14   4  11     1242.07     1175.83     17.31 o 
 -12   4  11       32.32       46.00      9.34 o 
 -10   4  11       62.75       78.95      6.20 o 
  -8   4  11     1001.56     1070.34     11.65 o 
  -6   4  11      322.46      358.67      5.69 o 
  -4   4  11      555.00      500.20     15.51 o 
  -2   4  11      566.43      587.97     16.16 o 
   0   4  11      198.15      175.51      6.51 o 
   2   4  11       25.18       31.48     14.02 o 
   4   4  11     1159.05     1185.37     23.69 o 
   6   4  11      494.08      492.96      8.04 o 
   8   4  11       79.55      136.07     32.56 o 
  10   4  11      247.97      274.49      9.52 o 
  12   4  11       49.69       62.34      8.53 o 
  14   4  11       82.82       75.06     12.61 o 
  16   4  11       26.97       20.14     11.28 o 
  18   4  11        3.52        2.57     10.53 o 
  20   4  11        0.00       -7.98     12.46 o 
  22   4  11       58.68       52.60     19.05 o 
  24   4  11        0.36        2.90     14.78 o 
 -29   5  11       44.68       41.79     24.40 o 
 -27   5  11       65.61       42.34     29.81 o 
 -25   5  11      126.02      157.96     15.77 o 
 -23   5  11        6.49       14.53     12.75 o 
 -21   5  11       59.59       65.50     13.42 o 
 -19   5  11        5.73        1.66     10.39 o 
 -17   5  11       69.47       61.58     11.35 o 
 -15   5  11        3.66        3.22      7.41 o 
 -13   5  11      421.98      384.60     13.06 o 
 -11   5  11      272.76      286.34     13.93 o 
  -9   5  11      848.38      894.24     14.33 o 
  -7   5  11      444.79      399.50      8.41 o 
  -5   5  11        0.03        2.64      6.76 o 
  -3   5  11      134.94      147.58      9.83 o 
  -1   5  11      497.98      460.11     19.25 o 
   1   5  11        8.45       10.24     15.63 o 
   3   5  11        1.94        4.18     15.18 o 
   5   5  11     1495.05     1456.65     26.65 o 
   7   5  11      141.94      142.12     18.17 o 
   9   5  11      932.27      896.17     25.10 o 
  11   5  11      194.41      237.67     10.42 o 
  13   5  11        0.54       -1.60      7.82 o 
  15   5  11        2.82       -0.38      7.90 o 
  17   5  11        0.23        4.22      9.72 o 
  19   5  11        0.51       -0.76     12.46 o 
  21   5  11       62.68       26.80     18.02 o 
 -28   6  11       11.41        3.55     15.13 o 
 -26   6  11        2.60        2.63     11.65 o 
 -24   6  11       82.23       89.43     14.30 o 
 -22   6  11       48.98       37.21     12.04 o 
 -20   6  11        1.16       -4.49     10.21 o 
 -18   6  11      134.47       95.09     21.18 o 
 -16   6  11       30.63       24.95     10.06 o 
 -14   6  11       69.55       73.30      9.10 o 
 -12   6  11      419.83      435.52     13.40 o 
 -10   6  11       52.13       54.02      6.19 o 
  -8   6  11      127.55      123.10      4.40 o 
  -6   6  11      544.14      641.18     14.62 o 
  -4   6  11      116.59      120.77     11.71 o 
  -2   6  11      598.77      610.36     21.80 o 
   0   6  11      244.59      265.45     26.63 o 
   2   6  11       48.69       76.78     23.35 o 
   4   6  11       26.34       35.78     18.84 o 
   6   6  11      265.84      310.08     19.19 o 
   8   6  11      138.90      121.80     29.81 o 
  10   6  11       48.78       31.72     19.49 o 
  12   6  11        3.93        3.87      3.93 o 
  14   6  11       46.45       37.30     18.55 o 
  16   6  11       11.51       15.32     22.47 o 
  18   6  11       37.03       42.55     27.15 o 
  20   6  11        0.04       -0.34     18.51 o 
 -25   7  11       11.17        0.36     13.61 o 
 -23   7  11       13.59       14.94     15.49 o 
 -21   7  11       22.05       11.11     13.03 o 
 -19   7  11        3.96       11.72     10.00 o 
 -17   7  11       93.35       97.90     11.03 o 
 -15   7  11       32.97       24.59     10.29 o 
 -13   7  11       25.65       18.67      7.43 o 
 -11   7  11       15.91       15.94      6.51 o 
  -9   7  11       51.21       76.30      4.49 o 
  -7   7  11       26.11       15.17     12.20 o 
  -5   7  11       22.38       24.23      7.74 o 
  -3   7  11        6.03        5.39      8.67 o 
  -1   7  11       64.82       87.38     27.23 o 
   1   7  11       86.49       64.68     29.50 o 
   3   7  11       16.30       10.32     22.85 o 
   5   7  11       93.63        0.54     16.79 o 
   7   7  11       60.79        0.00     13.10 o 
   9   7  11       10.47        7.75     16.59 o 
  11   7  11      365.71      488.33     37.93 o 
  13   7  11       35.40       29.41     20.29 o 
  15   7  11       97.50      139.04     28.05 o 
  17   7  11       72.36       73.97     35.52 o 
 -22   8  11        2.92        6.66     16.17 o 
 -20   8  11       13.62       21.37     14.83 o 
 -18   8  11       26.42       17.10     11.52 o 
 -16   8  11       58.17       17.76      9.39 o 
 -14   8  11        7.32        2.38     13.84 o 
 -12   8  11      153.51       53.24     37.32 o 
 -10   8  11        5.26        1.36     10.23 o 
  -8   8  11       16.22       10.83     11.02 o 
  -6   8  11       34.50       15.77     13.30 o 
  -4   8  11       69.65       24.39     26.88 o 
  -2   8  11       14.34       14.75     26.10 o 
   0   8  11        5.10        0.00     21.56 o 
   2   8  11       57.49        4.54     28.37 o 
   4   8  11        1.32       -2.27     27.23 o 
   6   8  11        3.58       -1.25     21.60 o 
   8   8  11       41.36       10.75     18.12 o 
  10   8  11        2.55       -3.40     26.27 o 
  12   8  11       88.51       87.01     38.07 o 
  14   8  11        1.11       16.80     20.48 o 
 -17   9  11       27.46       26.81     17.08 o 
 -15   9  11       31.11        1.99     16.75 o 
 -13   9  11       15.38        9.19     14.20 o 
 -11   9  11        8.06        8.43     15.93 o 
  -9   9  11       13.60        1.70     14.66 o 
  -7   9  11      222.94      238.28     32.91 o 
  -5   9  11        7.30       -8.48     20.35 o 
  -3   9  11       63.29        0.00     24.96 o 
  -1   9  11       15.43        0.00     24.96 o 
   1   9  11       60.05       -1.11     19.65 o 
   3   9  11        7.73        2.27     29.50 o 
   5   9  11       21.11       -2.27     49.93 o 
   7   9  11        0.39       -0.77     16.59 o 
   9   9  11        0.01        4.94     27.14 o 
  -6  10  11        0.15       -0.50     17.72 o 
  -4  10  11        0.71       -1.04     19.06 o 
  -2  10  11        4.06       29.57     40.28 o 
 -34   0  12       35.80       70.57     30.88 o 
 -32   0  12       45.68       49.65     26.44 o 
 -30   0  12       35.33       40.28     23.27 o 
 -28   0  12       87.39       89.47     31.77 o 
 -26   0  12       15.04       36.67     18.84 o 
 -24   0  12      596.71      610.68     44.85 o 
 -22   0  12        6.11        0.47     16.14 o 
 -20   0  12        0.05        6.61     13.57 o 
 -18   0  12      393.12      304.83     18.73 o 
 -16   0  12      882.16      856.16     21.02 o 
 -14   0  12       57.80       60.48     11.61 o 
 -12   0  12     1858.21     1897.87     26.14 o 
 -10   0  12      506.41      448.24     13.23 o 
  -8   0  12      508.38      407.64     14.27 o 
  -6   0  12       31.12       20.91      8.40 o 
  -4   0  12      240.93      222.48     10.01 o 
  -2   0  12     1156.90     1354.61     15.75 o 
   0   0  12     1058.61     1088.11     22.16 o 
   2   0  12      199.17      181.04     10.22 o 
   4   0  12      680.06      682.16     15.97 o 
   6   0  12      622.60      611.02     16.32 o 
   8   0  12        1.01       -5.67      7.94 o 
  10   0  12     2023.72     2084.53     22.13 o 
  12   0  12      585.71      627.03     26.02 o 
  14   0  12      679.28      680.36     37.47 o 
  16   0  12      100.88       67.19     16.90 o 
  18   0  12      535.62      515.78     19.88 o 
  20   0  12      142.22      117.67     16.34 o 
  22   0  12       82.63       43.77     39.15 o 
  24   0  12      104.40       35.30     37.45 o 
 -33   1  12      136.74      144.92     23.96 o 
 -31   1  12      112.95      115.12     22.92 o 
 -29   1  12      111.19      115.54     18.39 o 
 -27   1  12       23.64       33.47     16.56 o 
 -25   1  12        7.01        8.55     12.01 o 
 -23   1  12       26.74       28.59     12.93 o 
 -21   1  12       62.62       49.76     12.15 o 
 -19   1  12      420.97      460.01     15.83 o 
 -17   1  12       86.34       89.00     12.21 o 
 -15   1  12     1229.23     1127.31     17.09 o 
 -13   1  12      302.58      296.13     10.36 o 
 -11   1  12     1047.85     1053.95     15.58 o 
  -9   1  12       96.96      102.65      7.03 o 
  -7   1  12      821.39      837.43     12.27 o 
  -5   1  12     1114.09     1201.06     18.05 o 
  -3   1  12       27.74       35.43      5.18 o 
  -1   1  12       37.37       32.10      5.36 o 
   1   1  12        0.61       -0.34      6.50 o 
   3   1  12      226.59      247.50      7.61 o 
   5   1  12      291.80      283.98      7.66 o 
   7   1  12        8.65        7.85      5.37 o 
   9   1  12      309.17      266.53      9.41 o 
  11   1  12      249.94      224.40      9.22 o 
  13   1  12       18.34        9.37      7.31 o 
  15   1  12        0.27       -2.43      7.13 o 
  17   1  12       16.17       21.05      8.75 o 
  19   1  12      102.12      116.63     11.29 o 
  21   1  12       33.76       23.26     11.26 o 
  23   1  12       32.22       14.79     11.94 o 
  25   1  12       15.76       25.16     20.53 o 
 -32   2  12       23.26       29.98     19.68 o 
 -30   2  12       16.84        3.67     15.54 o 
 -28   2  12       18.34       24.61     17.81 o 
 -26   2  12       42.71       30.94     15.23 o 
 -24   2  12       29.90       33.48     12.49 o 
 -22   2  12        3.20       21.26     11.24 o 
 -20   2  12        1.50       -5.35      9.61 o 
 -18   2  12      806.63      826.52     20.16 o 
 -16   2  12     4651.15     4593.89     38.72 o 
 -14   2  12      272.10      253.43     11.37 o 
 -12   2  12     1922.33     1859.62     19.92 o 
 -10   2  12      357.11      367.25     10.56 o 
  -8   2  12      427.24      386.18     11.59 o 
  -6   2  12       10.18       19.19      5.70 o 
  -4   2  12      699.83      762.90     10.05 o 
  -2   2  12     1221.46     1236.86     13.58 o 
   0   2  12     1177.22     1214.97     13.42 o 
   2   2  12      173.23      186.49      8.66 o 
   4   2  12       63.60       51.50      5.89 o 
   6   2  12       65.92       69.57      5.45 o 
   8   2  12     1006.26     1016.18     12.57 o 
  10   2  12       44.26       52.25      6.87 o 
  12   2  12      320.58      289.81     10.85 o 
  14   2  12      328.77      315.88      9.67 o 
  16   2  12       19.85       18.69      6.88 o 
  18   2  12       13.42        5.75      8.77 o 
  20   2  12      162.25      173.76     12.01 o 
  22   2  12       72.63       76.14     14.75 o 
  24   2  12        8.98       -9.18     24.58 o 
 -31   3  12       43.45        7.32     18.86 o 
 -29   3  12        0.22       -9.45     15.35 o 
 -27   3  12      190.87      184.55     17.00 o 
 -25   3  12       24.14       39.05     15.38 o 
 -23   3  12      221.57      207.45     15.16 o 
 -21   3  12        0.09       -1.05      8.85 o 
 -19   3  12       92.56       97.64     12.21 o 
 -17   3  12      107.67       88.74     10.07 o 
 -15   3  12       51.12       73.30     10.05 o 
 -13   3  12      718.99      712.81     13.72 o 
 -11   3  12       67.82       61.24      7.54 o 
  -9   3  12      886.65      918.12     11.54 o 
  -7   3  12      635.48      624.77      9.80 o 
  -5   3  12       70.86       69.13      5.44 o 
  -3   3  12      443.98      444.40      7.24 o 
  -1   3  12      277.93      272.47      7.94 o 
   1   3  12      112.89      110.43      3.59 o 
   3   3  12        0.75       -0.37      2.10 o 
   5   3  12     1175.91     1178.18     16.40 o 
   7   3  12      310.61      319.04      7.72 o 
   9   3  12        5.57       11.77      7.46 o 
  11   3  12       87.28       92.48      9.98 o 
  13   3  12       29.04       39.48     10.86 o 
  15   3  12      444.81      444.66     25.07 o 
  17   3  12      133.97      120.29     28.50 o 
  19   3  12        6.85       10.41     11.46 o 
  21   3  12       66.79       53.05     13.76 o 
  23   3  12        0.34        8.14     14.35 o 
 -30   4  12       87.31       76.50     38.16 o 
 -28   4  12      148.23      124.57     58.80 o 
 -26   4  12       72.06       68.82     20.80 o 
 -24   4  12       29.54       40.69     15.91 o 
 -22   4  12        2.46       11.81     15.72 o 
 -20   4  12       59.50       60.81     13.80 o 
 -18   4  12      162.96      187.36     13.60 o 
 -16   4  12      144.13      165.32     11.61 o 
 -14   4  12      891.92      880.59     16.64 o 
 -12   4  12        2.68        0.14      5.98 o 
 -10   4  12      695.78      669.44     10.75 o 
  -8   4  12      167.08      164.28     11.77 o 
  -6   4  12      768.28      820.25     10.88 o 
  -4   4  12      348.11      359.29     15.05 o 
  -2   4  12      160.14      147.73     13.53 o 
   0   4  12      121.88      147.60     11.94 o 
   2   4  12        0.00        8.49     14.02 o 
   4   4  12      560.40      474.74     57.91 o 
   6   4  12      943.27      909.94     21.81 o 
   8   4  12      778.40      770.07     20.55 o 
  10   4  12       59.71       45.78      6.14 o 
  12   4  12        0.37        8.20     10.14 o 
  14   4  12      201.10      231.06     11.27 o 
  16   4  12      145.24      120.57     36.85 o 
  18   4  12       14.06       15.63     12.37 o 
  20   4  12        0.20        8.12     11.84 o 
  22   4  12        2.92        8.16     15.58 o 
 -29   5  12       94.13       51.89     33.90 o 
 -27   5  12      129.62       59.76     36.53 o 
 -25   5  12      288.35      334.30     22.47 o 
 -23   5  12       11.28        3.47     12.14 o 
 -21   5  12       73.76       72.11     13.42 o 
 -19   5  12       42.75       49.24     14.14 o 
 -17   5  12        2.10       12.81      9.86 o 
 -15   5  12       64.70       73.15      9.76 o 
 -13   5  12        3.21        1.42      6.40 o 
 -11   5  12      238.76      214.11      8.25 o 
  -9   5  12        3.68       -1.82      4.25 o 
  -7   5  12      191.46      172.51     15.70 o 
  -5   5  12      265.07      237.03     16.36 o 
  -3   5  12      492.11      499.48     13.22 o 
  -1   5  12      501.61      468.54     12.23 o 
   1   5  12       17.81       20.74     20.10 o 
   3   5  12       50.33       23.13     17.60 o 
   5   5  12        5.36       -6.67     25.53 o 
   7   5  12      155.51      130.34     16.81 o 
   9   5  12      445.39      496.83     18.41 o 
  11   5  12       80.12       87.94      9.31 o 
  13   5  12       21.59       16.06     10.41 o 
  15   5  12       42.07       27.57     11.96 o 
  17   5  12        0.06       -4.11     13.46 o 
  19   5  12       15.16       11.20     15.79 o 
  21   5  12       56.59       34.60     35.97 o 
 -26   6  12       46.86       45.57     16.65 o 
 -24   6  12       86.52       96.24     15.31 o 
 -22   6  12        8.55       15.56     11.46 o 
 -20   6  12       16.51       14.09     11.83 o 
 -18   6  12       17.58        8.67      9.11 o 
 -16   6  12       71.42       77.10     11.24 o 
 -14   6  12      283.69      298.86     12.12 o 
 -12   6  12       23.52       18.43      8.33 o 
 -10   6  12      176.89      198.41      5.79 o 
  -8   6  12       42.99       48.33     11.31 o 
  -6   6  12      473.23      570.32     19.83 o 
  -4   6  12      164.20      171.41     17.93 o 
  -2   6  12        2.05        2.91      5.23 o 
   0   6  12      469.35      516.57     29.82 o 
   2   6  12        1.80        7.21     20.96 o 
   4   6  12      197.64      181.15     22.43 o 
   6   6  12        8.45        6.13     14.78 o 
   8   6  12       89.85       66.01     34.56 o 
  10   6  12       28.90        9.57     14.87 o 
  12   6  12       32.97       40.24     22.07 o 
  14   6  12       46.84       27.67     28.87 o 
  16   6  12        0.01       -1.51     17.03 o 
  18   6  12        0.88        4.62     19.19 o 
 -25   7  12       86.03       85.23     21.78 o 
 -23   7  12       34.38       27.92     18.09 o 
 -21   7  12        0.53        6.68     15.73 o 
 -19   7  12      101.10       76.85     13.04 o 
 -17   7  12       11.81       24.67      9.48 o 
 -15   7  12       19.28       20.19     10.36 o 
 -13   7  12       43.77       34.71      8.61 o 
 -11   7  12      240.01      273.45      7.50 o 
  -9   7  12       24.92       18.87     12.57 o 
  -7   7  12        0.00       -2.01     11.54 o 
  -5   7  12      107.96      121.71     10.50 o 
  -3   7  12       94.53       82.99     26.18 o 
  -1   7  12        6.02       43.12     27.23 o 
   1   7  12        1.09        0.54     15.99 o 
   3   7  12       48.01        0.54     17.60 o 
   5   7  12       26.51        1.25     20.58 o 
   7   7  12        0.29        1.09     18.40 o 
   9   7  12        1.92       15.86     17.87 o 
  11   7  12       13.33       19.23     23.66 o 
  13   7  12        2.53       -3.32     17.85 o 
  15   7  12       19.25       20.34     26.07 o 
 -20   8  12        1.56       -1.60     15.28 o 
 -18   8  12        0.12        1.49     14.24 o 
 -16   8  12       89.21       25.00     23.28 o 
 -14   8  12       87.19       17.88     22.69 o 
 -12   8  12       11.31        5.34     15.26 o 
 -10   8  12      104.68       96.62     37.02 o 
  -8   8  12       28.39       19.58     11.32 o 
  -6   8  12      193.13      252.65     29.79 o 
  -4   8  12       53.78       71.22     26.27 o 
  -2   8  12        4.89        9.08     26.10 o 
   0   8  12        0.03        0.00     20.42 o 
   2   8  12       44.38        3.40     29.50 o 
   4   8  12        7.51        2.27     28.37 o 
   6   8  12        2.51        1.13     20.06 o 
   8   8  12        4.61       12.87     23.23 o 
  10   8  12       35.58       31.45     26.40 o 
  12   8  12       13.69       16.89     20.90 o 
 -15   9  12       10.20        1.05     12.80 o 
 -13   9  12       65.93       31.11     25.25 o 
 -11   9  12        1.12       -2.03     17.27 o 
  -9   9  12       40.68       17.14     16.63 o 
  -7   9  12       66.52        0.39     19.55 o 
  -5   9  12       59.58       30.94     30.07 o 
  -3   9  12      105.71        0.00     24.97 o 
  -1   9  12        3.00        0.00     24.96 o 
   1   9  12       42.58        1.09     20.82 o 
   3   9  12        1.87        3.40     30.64 o 
   5   9  12        2.38        0.00     19.64 o 
   7   9  12        6.17        4.60     22.86 o 
 -33   1  13        5.36        0.17     14.32 o 
 -31   1  13        5.20       -4.10     16.71 o 
 -29   1  13      117.79      100.75     16.56 o 
 -27   1  13       23.46       20.62     13.60 o 
 -25   1  13      257.08      222.55     20.36 o 
 -23   1  13       40.73       40.45     12.01 o 
 -21   1  13      335.38      303.05     18.19 o 
 -19   1  13        1.55        1.14     10.46 o 
 -17   1  13        9.42        9.66     10.28 o 
 -15   1  13     1509.88     1422.01     18.12 o 
 -13   1  13      686.22      630.33     12.40 o 
 -11   1  13        1.12        0.74      6.59 o 
  -9   1  13        0.09       -0.42      4.79 o 
  -7   1  13       62.96       61.37      6.44 o 
  -5   1  13       38.89       46.30      6.71 o 
  -3   1  13      217.00      187.07      7.01 o 
  -1   1  13      482.12      537.52      8.66 o 
   1   1  13      668.53      652.93     10.70 o 
   3   1  13      146.45      155.20      6.41 o 
   5   1  13       70.29       63.47      7.75 o 
   7   1  13      837.79      814.55     10.82 o 
   9   1  13      582.51      612.89      9.22 o 
  11   1  13       16.48       18.23      7.67 o 
  13   1  13        0.01       -1.39      5.93 o 
  15   1  13      235.59      260.91      9.99 o 
  17   1  13       18.43       12.01      8.07 o 
  19   1  13       58.73       52.12     12.47 o 
  21   1  13      200.31      200.80     12.73 o 
  23   1  13       17.82       15.44     11.41 o 
 -32   2  13        6.61       10.04     18.81 o 
 -30   2  13       70.43       93.25     19.48 o 
 -28   2  13        0.65       -0.46     13.19 o 
 -26   2  13       31.39       36.58     14.24 o 
 -24   2  13      134.59      140.71     15.53 o 
 -22   2  13       65.01       79.62     14.62 o 
 -20   2  13      158.78      145.90     13.28 o 
 -18   2  13        3.42       -2.39      9.94 o 
 -16   2  13     3834.48     3741.66     32.86 o 
 -14   2  13       11.90       15.91      9.17 o 
 -12   2  13      947.82      961.05     13.66 o 
 -10   2  13      347.56      328.42     12.14 o 
  -8   2  13        0.49       -4.00      7.01 o 
  -6   2  13      308.23      288.93      7.58 o 
  -4   2  13       19.07       23.97      5.39 o 
  -2   2  13      521.49      466.56     10.00 o 
   0   2  13      503.62      470.34     13.89 o 
   2   2  13      153.27      178.70      7.88 o 
   4   2  13       34.49       43.98      5.10 o 
   6   2  13      334.76      353.76      8.47 o 
   8   2  13       63.26       67.28      7.19 o 
  10   2  13      625.28      656.72     11.32 o 
  12   2  13       33.22       31.22      7.21 o 
  14   2  13       13.02       16.13     11.89 o 
  16   2  13       88.89      117.37     12.08 o 
  18   2  13      201.47      221.72     11.81 o 
  20   2  13      116.32      146.19     25.89 o 
  22   2  13      108.84       60.90     30.14 o 
 -31   3  13       80.96       41.86     21.49 o 
 -29   3  13       79.64       55.62     22.43 o 
 -27   3  13        0.20        1.12     16.54 o 
 -25   3  13        0.46       11.75     12.71 o 
 -23   3  13      184.86      239.71     15.80 o 
 -21   3  13       56.76       52.87     13.83 o 
 -19   3  13       66.41       92.10     13.02 o 
 -17   3  13     1126.39     1033.60     18.32 o 
 -15   3  13      284.48      317.09     16.22 o 
 -13   3  13       10.52        2.91      7.37 o 
 -11   3  13      483.75      477.52     10.10 o 
  -9   3  13        1.66       -0.05      5.22 o 
  -7   3  13      413.20      468.03     10.19 o 
  -5   3  13       36.15       35.79      5.73 o 
  -3   3  13      456.00      428.57     20.98 o 
  -1   3  13       25.91       25.09      3.29 o 
   1   3  13      243.25      228.88      9.12 o 
   3   3  13       78.10       64.56      3.63 o 
   5   3  13       33.46       36.18      5.29 o 
   7   3  13      917.75      872.75     12.68 o 
   9   3  13       41.17       35.73      7.26 o 
  11   3  13       26.18       12.83      6.85 o 
  13   3  13        2.73        0.61      7.45 o 
  15   3  13       28.98       19.59     10.80 o 
  17   3  13      102.45       89.78     23.38 o 
  19   3  13       31.51       24.46     13.48 o 
  21   3  13        2.40       -6.09     12.81 o 
  23   3  13        5.78       10.63     15.13 o 
 -30   4  13       13.37       10.42     20.13 o 
 -28   4  13       44.74       22.24     16.36 o 
 -26   4  13       33.72       36.32     16.05 o 
 -24   4  13        7.30        8.58     13.57 o 
 -22   4  13       85.96       87.64     15.49 o 
 -20   4  13      224.41      240.26     13.96 o 
 -18   4  13      670.80      672.95     16.05 o 
 -16   4  13      437.40      419.14     12.06 o 
 -14   4  13      124.87      141.51     11.70 o 
 -12   4  13       65.66       78.72      8.12 o 
 -10   4  13      548.83      497.53      8.69 o 
  -8   4  13      128.49      130.81      7.12 o 
  -6   4  13        5.77        3.15      2.78 o 
  -4   4  13      603.52      626.09     89.71 o 
  -2   4  13      234.11      285.65     22.85 o 
   0   4  13       86.47       71.23      6.43 o 
   2   4  13      190.58      171.08     30.64 o 
   4   4  13      379.30      494.69    155.52 o 
   6   4  13       52.57       41.44      6.72 o 
   8   4  13      366.34      287.33     12.13 o 
  10   4  13      318.01      358.80     12.93 o 
  12   4  13       43.15       77.70      9.43 o 
  14   4  13        4.52        3.30      7.48 o 
  16   4  13       44.33       37.65     15.66 o 
  18   4  13       17.51       10.55     11.87 o 
  20   4  13       14.91        6.19     12.39 o 
 -29   5  13        1.41        8.66     15.32 o 
 -27   5  13        1.58       -5.83     17.50 o 
 -25   5  13      383.87      445.07     18.29 o 
 -23   5  13       19.67       -1.53     10.59 o 
 -21   5  13      112.93      152.71     14.41 o 
 -19   5  13       93.50       85.09     12.61 o 
 -17   5  13       11.60        2.40      7.85 o 
 -15   5  13      127.81      152.37     12.37 o 
 -13   5  13      118.29      121.37      7.20 o 
 -11   5  13        0.99        0.47      5.40 o 
  -9   5  13     1437.17     1281.74     16.57 o 
  -7   5  13       39.43       52.12     18.74 o 
  -5   5  13     1563.98     1497.47     33.35 o 
  -3   5  13      444.03      405.20     13.60 o 
  -1   5  13      652.62      602.98     18.62 o 
   1   5  13       42.92       26.43     21.81 o 
   3   5  13       54.04       52.42     21.60 o 
   5   5  13      130.44      168.68     20.36 o 
   7   5  13        2.70        5.71     13.93 o 
   9   5  13      125.85      179.27     16.87 o 
  11   5  13       72.81       14.46     13.86 o 
  13   5  13        0.60       -1.64      4.64 o 
  15   5  13      129.91      135.21    103.83 o 
  17   5  13        0.20        5.93     19.21 o 
  19   5  13        2.40       21.70     22.19 o 
 -26   6  13        0.12        9.69     17.87 o 
 -24   6  13        2.82        1.45     13.85 o 
 -22   6  13      103.76      126.59     13.53 o 
 -20   6  13       34.46       32.42     10.59 o 
 -18   6  13       23.54       30.78     10.72 o 
 -16   6  13      113.39      118.40     18.80 o 
 -14   6  13      236.13      258.64     15.11 o 
 -12   6  13        2.35       -0.49      7.13 o 
 -10   6  13        0.29        1.49      2.62 o 
  -8   6  13       54.88       15.01     24.40 o 
  -6   6  13      333.37      333.60     20.43 o 
  -4   6  13      414.73      349.14     10.77 o 
  -2   6  13      209.33      183.56      6.38 o 
   0   6  13       31.34       33.30     19.65 o 
   2   6  13       32.35       32.37     24.35 o 
   4   6  13      353.07      355.72     29.20 o 
   6   6  13       65.62        2.80     18.74 o 
   8   6  13       85.48       32.69     25.32 o 
  10   6  13       88.34       41.31     30.76 o 
  12   6  13       20.34        0.82     22.85 o 
  14   6  13      186.12      145.13     96.00 o 
  16   6  13       88.54       67.04     54.47 o 
  18   6  13        1.92       -9.08     23.22 o 
 -23   7  13       27.01       28.43     17.03 o 
 -21   7  13       78.02       52.12     19.84 o 
 -19   7  13       68.23       61.50     12.14 o 
 -17   7  13       16.63        2.83     12.15 o 
 -15   7  13       35.54       17.48     10.36 o 
 -13   7  13       37.10       19.33     13.21 o 
 -11   7  13       45.77       12.40     13.75 o 
  -9   7  13        0.02        7.06     12.42 o 
  -7   7  13        0.95       -3.86     12.02 o 
  -5   7  13        0.02       -2.15      6.81 o 
  -3   7  13       14.09       12.01      6.59 o 
  -1   7  13      222.82      232.13     31.21 o 
   1   7  13        7.27       -2.22     18.04 o 
   3   7  13       99.28        2.12     18.74 o 
   5   7  13      100.01        3.99     20.01 o 
   7   7  13       19.06        4.00     20.45 o 
   9   7  13        3.64        9.93     20.94 o 
  11   7  13      111.76       98.87     43.03 o 
  13   7  13        3.89       -3.43     18.98 o 
  15   7  13       23.47        9.73     26.44 o 
 -20   8  13       14.63        6.40     18.61 o 
 -18   8  13       20.81        5.16     15.65 o 
 -16   8  13       21.03        0.00     13.70 o 
 -14   8  13        4.80       -1.07     12.25 o 
 -12   8  13      109.84       87.56     33.58 o 
 -10   8  13        5.98        0.51      8.95 o 
  -8   8  13        0.08        0.39      8.36 o 
  -6   8  13        2.31        4.98      8.23 o 
  -4   8  13       99.52       46.53     49.93 o 
  -2   8  13       11.01       36.31     30.64 o 
   0   8  13        2.17        0.54     18.40 o 
   2   8  13       37.23       -1.13     28.37 o 
   4   8  13       30.51        0.00     44.25 o 
   6   8  13      105.11      174.84    129.93 o 
   8   8  13        1.40        0.70     26.11 o 
  10   8  13        0.30      -14.93     25.26 o 
 -13   9  13       41.06       19.14     17.35 o 
 -11   9  13        7.91        6.74     16.49 o 
  -9   9  13       16.93       10.21     51.06 o 
  -7   9  13       56.47        1.13     28.37 o 
  -5   9  13        7.26        0.00     29.50 o 
  -3   9  13        0.17        0.00     24.96 o 
  -1   9  13       15.84        0.00     24.96 o 
   1   9  13        3.50        1.67     21.25 o 
   3   9  13        0.78        1.12     34.89 o 
   5   9  13        3.15        2.23     22.86 o 
 -32   0  14      268.37      291.66     31.69 o 
 -30   0  14      174.19      147.43     25.27 o 
 -28   0  14        6.01       20.10     19.65 o 
 -26   0  14       15.23       34.13     22.48 o 
 -24   0  14        1.55        1.19     15.18 o 
 -22   0  14       16.12        8.72     15.18 o 
 -20   0  14       98.36       70.72     18.69 o 
 -18   0  14      108.19       80.57     18.38 o 
 -16   0  14     2790.79     2582.56     46.11 o 
 -14   0  14       80.19       60.33     12.42 o 
 -12   0  14       15.89        9.14     11.95 o 
 -10   0  14       44.34       55.65     17.24 o 
  -8   0  14     1094.47     1033.14     28.98 o 
  -6   0  14     3139.17     3182.54     38.78 o 
  -4   0  14        0.07       -2.11      8.40 o 
  -2   0  14     4598.47     4576.84     39.63 o 
   0   0  14       21.22       19.97     11.33 o 
   2   0  14     1016.60      976.45     18.06 o 
   4   0  14      645.42      642.44     14.29 o 
   6   0  14      225.07      230.43     11.64 o 
   8   0  14     1467.98     1419.04     20.84 o 
  10   0  14       31.91       26.24     10.38 o 
  12   0  14      506.40      478.01     15.34 o 
  14   0  14        1.29        8.77     10.89 o 
  16   0  14       26.57       49.31     11.18 o 
  18   0  14        2.68        4.59     10.84 o 
  20   0  14       98.77       41.03     20.82 o 
  22   0  14       49.69       35.79     27.23 o 
 -31   1  14       11.89       12.44     18.29 o 
 -29   1  14       18.03       20.48     17.86 o 
 -27   1  14        8.20        4.44     12.74 o 
 -25   1  14        0.03        3.41     12.84 o 
 -23   1  14        7.55       11.91     12.25 o 
 -21   1  14       58.49       76.56     12.15 o 
 -19   1  14      840.90      825.84     19.51 o 
 -17   1  14        9.25        3.49      9.52 o 
 -15   1  14      226.57      242.58     12.12 o 
 -13   1  14       25.15       19.57      8.44 o 
 -11   1  14      231.55      267.24     11.38 o 
  -9   1  14      307.77      298.80     11.47 o 
  -7   1  14      385.59      392.64     12.08 o 
  -5   1  14      128.90      109.64      9.30 o 
  -3   1  14     1773.84     1777.62     18.66 o 
  -1   1  14       23.20       32.84      6.33 o 
   1   1  14      622.35      615.22     10.50 o 
   3   1  14        3.02        4.35      5.44 o 
   5   1  14      134.10      148.88      8.15 o 
   7   1  14       24.85       25.40      6.42 o 
   9   1  14      769.57      781.75     11.17 o 
  11   1  14      177.51      177.96      8.81 o 
  13   1  14        1.08       -3.33      8.92 o 
  15   1  14       78.84       92.39      8.36 o 
  17   1  14       55.74       63.40      9.19 o 
  19   1  14        8.93        1.69      8.79 o 
  21   1  14       12.74       16.04      9.66 o 
  23   1  14      107.83       77.17     36.20 o 
 -32   2  14      130.21       96.74     31.53 o 
 -30   2  14       41.18       22.02     16.63 o 
 -28   2  14        5.63       20.51     15.97 o 
 -26   2  14       67.06       73.77     15.73 o 
 -24   2  14       65.98       65.47     13.28 o 
 -22   2  14        0.02        2.04      9.72 o 
 -20   2  14      617.62      570.86     19.67 o 
 -18   2  14      233.20      270.34     14.52 o 
 -16   2  14     1831.79     1858.36     21.89 o 
 -14   2  14        4.90       16.10      8.00 o 
 -12   2  14     1189.82     1182.74     16.32 o 
 -10   2  14      225.31      208.28     10.48 o 
  -8   2  14     1993.20     1928.53     19.06 o 
  -6   2  14      587.41      586.51      9.97 o 
  -4   2  14      252.23      242.79      7.48 o 
  -2   2  14      214.72      231.61      8.75 o 
   0   2  14        5.78        9.12      5.37 o 
   2   2  14      219.26      229.67      7.43 o 
   4   2  14      934.11      944.03     11.55 o 
   6   2  14     2133.06     2131.87     17.72 o 
   8   2  14      626.97      625.34     12.14 o 
  10   2  14        0.08        1.36      5.07 o 
  12   2  14       62.62       71.48      8.78 o 
  14   2  14        8.12        5.54      8.78 o 
  16   2  14        4.19        4.43      9.12 o 
  18   2  14       25.67       30.26     12.41 o 
  20   2  14       16.38       41.91     12.91 o 
  22   2  14        5.70       31.27     15.23 o 
 -31   3  14        0.20        1.76     15.60 o 
 -29   3  14       11.77       17.96     15.88 o 
 -27   3  14      108.93       79.40     20.98 o 
 -25   3  14      446.92      464.74     23.59 o 
 -23   3  14       46.32       42.53     16.22 o 
 -21   3  14       38.76       43.34     11.39 o 
 -19   3  14      242.13      223.26     14.19 o 
 -17   3  14     1162.86     1116.01     19.23 o 
 -15   3  14        0.16        2.83      7.59 o 
 -13   3  14      102.68       92.01      8.35 o 
 -11   3  14      985.37      993.36     20.03 o 
  -9   3  14      163.36      165.70      8.14 o 
  -7   3  14      715.99      709.81      9.26 o 
  -5   3  14        6.60        1.27      4.75 o 
  -3   3  14      218.18      233.39      8.25 o 
  -1   3  14       43.50       47.40      3.58 o 
   1   3  14      340.53      296.01      5.14 o 
   3   3  14        5.88       12.73      2.94 o 
   5   3  14      903.96      919.48     13.62 o 
   7   3  14        5.49        4.72      7.10 o 
   9   3  14        4.12        6.97      5.45 o 
  11   3  14      119.66      124.69     10.99 o 
  13   3  14        9.60        8.68      7.89 o 
  15   3  14        4.21       -1.31      7.82 o 
  17   3  14       25.00        9.39      9.65 o 
  19   3  14        0.24        6.72     11.64 o 
  21   3  14        0.11        2.21     12.09 o 
 -30   4  14        1.91       -1.54     14.81 o 
 -28   4  14        1.53       -0.88     14.21 o 
 -26   4  14      123.75      154.08     22.69 o 
 -24   4  14      106.87      104.80     15.19 o 
 -22   4  14        3.91       -5.92     11.03 o 
 -20   4  14       88.49       65.24     11.42 o 
 -18   4  14      658.55      577.87     17.22 o 
 -16   4  14       81.01       88.01     11.84 o 
 -14   4  14       97.28      104.10     12.61 o 
 -12   4  14        2.65       -1.14      6.02 o 
 -10   4  14      306.28      303.68     15.62 o 
  -8   4  14       63.08       65.33      5.94 o 
  -6   4  14      823.86      901.46     45.97 o 
  -4   4  14     1178.31     1241.55     32.58 o 
  -2   4  14        4.86        9.60     18.72 o 
   0   4  14        0.06       -1.34      4.59 o 
   2   4  14       65.22       73.64     20.96 o 
   4   4  14      254.69      244.02     29.51 o 
   6   4  14       70.71       77.44      2.90 o 
   8   4  14       37.74       33.79      5.91 o 
  10   4  14      120.50      116.30      7.01 o 
  12   4  14        4.54       -3.47      6.50 o 
  14   4  14       93.44       78.80     18.03 o 
  16   4  14       87.90       78.26     17.20 o 
  18   4  14        1.66        1.29      9.33 o 
  20   4  14       41.41       46.54     21.29 o 
 -27   5  14        4.16        2.19     14.96 o 
 -25   5  14      299.15      379.14     19.97 o 
 -23   5  14       32.73       25.25     12.85 o 
 -21   5  14       79.85       53.09     16.45 o 
 -19   5  14       15.55       13.74     12.40 o 
 -17   5  14      263.47      249.27     11.35 o 
 -15   5  14       14.71        5.10      7.87 o 
 -13   5  14      229.47      226.52     10.73 o 
 -11   5  14      311.12      311.04      7.78 o 
  -9   5  14      293.69      293.16     15.47 o 
  -7   5  14      851.95      920.12     23.34 o 
  -5   5  14      135.71      133.73     16.78 o 
  -3   5  14      381.67      352.76     10.32 o 
  -1   5  14     1281.00     1348.65     32.47 o 
   1   5  14        7.93       -4.86     27.94 o 
   3   5  14       35.08       43.49     22.85 o 
   5   5  14       22.72       16.53     18.40 o 
   7   5  14        0.08        4.93     17.60 o 
   9   5  14        8.32        0.17      9.05 o 
  11   5  14        0.32        3.43     13.03 o 
  13   5  14       45.09       10.37     17.22 o 
  15   5  14       70.65       35.62     29.52 o 
  17   5  14       13.64       -5.90     28.00 o 
 -26   6  14       15.86       33.50     14.45 o 
 -24   6  14      169.22      202.79     17.40 o 
 -22   6  14        0.00        6.88     12.60 o 
 -20   6  14      100.30      121.44     12.03 o 
 -18   6  14       14.60        9.28     13.13 o 
 -16   6  14       14.88        6.56      8.05 o 
 -14   6  14       59.65       37.90     17.03 o 
 -12   6  14      160.77      161.03     35.38 o 
 -10   6  14        3.03       -1.29      8.86 o 
  -8   6  14       14.91        1.94      8.94 o 
  -6   6  14        7.59       18.62     16.16 o 
  -4   6  14       40.11       71.93     13.00 o 
  -2   6  14       13.50       32.32     20.01 o 
   0   6  14        0.04       -7.79     18.72 o 
   2   6  14       20.49       33.55     33.47 o 
   4   6  14       29.33        1.29     17.93 o 
   6   6  14        3.38       -6.57     19.21 o 
   8   6  14       23.78       16.37     18.92 o 
  10   6  14       22.99       10.21     17.69 o 
  12   6  14        2.61       22.51     38.10 o 
  14   6  14       50.29       26.64     35.18 o 
  16   6  14        3.97       -1.89     18.73 o 
 -23   7  14       69.04       42.80     17.47 o 
 -21   7  14      218.03      280.19     16.44 o 
 -19   7  14      208.71      251.91     19.84 o 
 -17   7  14        0.01        5.36     13.82 o 
 -15   7  14        4.13       -0.13     12.06 o 
 -13   7  14      100.14       26.98     25.48 o 
 -11   7  14      112.37       21.07     20.82 o 
  -9   7  14        5.49        1.55      8.95 o 
  -7   7  14        0.54       -2.43     10.21 o 
  -5   7  14       19.86       24.11     10.99 o 
  -3   7  14       11.63       44.25     29.50 o 
  -1   7  14        3.78        3.62     18.74 o 
   1   7  14        4.98       -1.63     18.40 o 
   3   7  14       43.67        1.24     22.62 o 
   5   7  14        9.53       -2.81     20.01 o 
   7   7  14       15.73        3.36     20.81 o 
   9   7  14        1.82       -1.20     21.25 o 
  11   7  14       30.68       35.18     26.07 o 
  13   7  14        1.83       -6.51     17.40 o 
 -18   8  14        3.50       -7.61     16.19 o 
 -16   8  14        0.09       -1.31     13.78 o 
 -14   8  14        6.50        1.16     16.27 o 
 -12   8  14       98.35       90.75     36.69 o 
 -10   8  14        3.70        6.52     11.42 o 
  -8   8  14        7.15       12.80     10.08 o 
  -6   8  14        1.43       10.10     17.62 o 
  -4   8  14       81.42      107.80     53.33 o 
  -2   8  14       29.20       46.52     32.91 o 
   0   8  14       57.56        2.19     21.62 o 
   2   8  14        0.61        5.67     32.91 o 
   4   8  14        0.99        0.00     18.40 o 
   6   8  14        0.81        2.15     22.77 o 
   8   8  14        0.75       -9.30     24.83 o 
 -11   9  14        6.29        2.27     29.50 o 
  -5   9  14       79.47        2.27     32.91 o 
  -3   9  14        1.10        0.00     27.23 o 
  -1   9  14       37.54        0.00     28.37 o 
   1   9  14        2.37        0.00     20.06 o 
 -31   1  15       27.14       40.24     17.18 o 
 -29   1  15       81.03       71.09     17.60 o 
 -27   1  15       22.79       22.39     14.14 o 
 -25   1  15       12.78       16.22     13.76 o 
 -23   1  15       42.48       37.45     15.25 o 
 -21   1  15      214.79      195.50     14.28 o 
 -19   1  15        8.17       14.70     11.06 o 
 -17   1  15     1092.22     1046.64     18.32 o 
 -15   1  15       94.47      102.80     10.99 o 
 -13   1  15      598.96      656.31     15.41 o 
 -11   1  15     1361.32     1347.69     17.88 o 
  -9   1  15      701.04      679.40     12.75 o 
  -7   1  15      240.73      248.43      9.48 o 
  -5   1  15      203.19      213.19      8.59 o 
  -3   1  15     1128.62     1096.43     11.88 o 
  -1   1  15      913.27      896.39     18.04 o 
   1   1  15       16.40       20.52      7.88 o 
   3   1  15      747.62      776.41     11.87 o 
   5   1  15      176.36      184.02      9.52 o 
   7   1  15      540.51      567.79     10.61 o 
   9   1  15      470.13      452.44     10.07 o 
  11   1  15      344.63      359.31     10.82 o 
  13   1  15      422.06      392.25     12.33 o 
  15   1  15       18.60       11.12      8.68 o 
  17   1  15        1.46        4.65      9.11 o 
  19   1  15       12.32       15.27      9.27 o 
  21   1  15        0.41        6.06     10.37 o 
 -30   2  15        1.03       -0.07     15.25 o 
 -28   2  15      135.57      130.82     17.36 o 
 -26   2  15        6.62       -2.17     15.18 o 
 -24   2  15       29.47       15.88     13.02 o 
 -22   2  15      263.78      250.23     15.64 o 
 -20   2  15      261.46      241.30     14.51 o 
 -18   2  15      163.16      137.16     12.03 o 
 -16   2  15      415.85      477.83     18.65 o 
 -14   2  15      905.94      847.32     24.26 o 
 -12   2  15      349.79      366.84     10.84 o 
 -10   2  15       27.55       30.19      7.51 o 
  -8   2  15        4.68        3.21      6.96 o 
  -6   2  15      124.85      151.42     11.85 o 
  -4   2  15      616.86      608.44     10.01 o 
  -2   2  15        2.08        5.23      5.90 o 
   0   2  15     1575.85     1624.97     17.57 o 
   2   2  15      842.15      820.10     13.75 o 
   4   2  15        7.29        7.82      6.24 o 
   6   2  15      649.78      603.95      9.65 o 
   8   2  15      513.49      513.26     13.76 o 
  10   2  15        0.08        0.92      8.19 o 
  12   2  15       12.34        3.34      7.24 o 
  14   2  15      210.95      231.04     11.27 o 
  16   2  15        1.38        2.40      9.67 o 
  18   2  15        0.06       -0.97      9.53 o 
  20   2  15       49.46       36.88     11.37 o 
 -29   3  15       58.40       36.22     20.38 o 
 -27   3  15      436.86      437.97     33.59 o 
 -25   3  15        3.97        1.75     11.94 o 
 -23   3  15      121.08      105.13     15.35 o 
 -21   3  15      233.33      230.36     16.06 o 
 -19   3  15        2.58        2.33     10.13 o 
 -17   3  15      983.69      927.66     16.66 o 
 -15   3  15       36.32       30.07     10.05 o 
 -13   3  15      129.17      171.17      9.08 o 
 -11   3  15       53.26       39.07      7.04 o 
  -9   3  15       14.07       14.49      5.95 o 
  -7   3  15      933.47      925.08     12.99 o 
  -5   3  15       18.19       25.77      5.23 o 
  -3   3  15     1029.76     1024.40     31.74 o 
  -1   3  15        3.03        5.24      3.57 o 
   1   3  15     1053.85     1066.61     14.55 o 
   3   3  15      978.91      987.51     10.26 o 
   5   3  15        5.11        2.07      5.39 o 
   7   3  15     1538.00     1592.29     17.00 o 
   9   3  15      184.23      198.49      7.99 o 
  11   3  15      155.14      170.44     10.17 o 
  13   3  15      111.05       98.27     10.56 o 
  15   3  15        2.59        1.38      7.82 o 
  17   3  15       11.32       10.48     10.92 o 
  19   3  15        1.66       10.71     10.02 o 
 -28   4  15        0.05        2.06     15.21 o 
 -26   4  15        0.68        2.06     17.37 o 
 -24   4  15       52.24       52.52     13.71 o 
 -22   4  15       80.36      141.60     13.37 o 
 -20   4  15       21.12       30.02     14.54 o 
 -18   4  15      194.45      184.38     13.24 o 
 -16   4  15        2.13       -3.43      7.39 o 
 -14   4  15      225.68      225.15      9.61 o 
 -12   4  15        1.14       -0.07      5.46 o 
 -10   4  15       52.14       49.61      6.89 o 
  -8   4  15      117.28      114.36      6.61 o 
  -6   4  15      672.83      593.41     26.52 o 
  -4   4  15        1.00       -3.11     12.41 o 
  -2   4  15      251.88      253.96     13.52 o 
   0   4  15       90.46       86.89     11.35 o 
   2   4  15        8.72        6.56     19.07 o 
   4   4  15      243.54      237.05     25.40 o 
   6   4  15      154.82      136.80     10.29 o 
   8   4  15        0.05        1.73      4.92 o 
  10   4  15        2.55        6.13      5.35 o 
  12   4  15        3.74        3.41      5.89 o 
  14   4  15       87.79       99.44     16.98 o 
  16   4  15       98.71       83.39     18.21 o 
  18   4  15        8.25       21.28     18.46 o 
 -27   5  15       27.73       45.36     16.40 o 
 -25   5  15        2.27       -8.53     15.58 o 
 -23   5  15        4.81       14.30     13.81 o 
 -21   5  15       62.47       52.90     19.12 o 
 -19   5  15        7.04       -0.95     10.06 o 
 -17   5  15       58.82       67.20     25.48 o 
 -15   5  15       79.24       54.81     23.91 o 
 -13   5  15       80.42       68.85     11.04 o 
 -11   5  15       42.63       28.59      6.66 o 
  -9   5  15       26.97       10.15     16.09 o 
  -7   5  15       71.54       77.18     15.88 o 
  -5   5  15      580.34      579.01     25.96 o 
  -3   5  15      103.43      156.73     29.45 o 
  -1   5  15      917.95      849.36     33.71 o 
   1   5  15       53.22       59.83     25.19 o 
   3   5  15      320.91      391.71     29.60 o 
   5   5  15        1.40        1.82     17.24 o 
   7   5  15       19.64       -2.22     17.60 o 
   9   5  15       36.67        6.46     15.64 o 
  11   5  15        1.35        1.76     13.16 o 
  13   5  15        1.70       -4.36     14.59 o 
  15   5  15      156.49      118.59     95.33 o 
  17   5  15        0.00        2.53     28.16 o 
 -24   6  15       36.26       22.75     13.45 o 
 -22   6  15        0.49       -0.47     12.48 o 
 -20   6  15       38.90       16.68     10.81 o 
 -18   6  15      139.26      148.82     11.63 o 
 -16   6  15        8.88       12.14      7.05 o 
 -14   6  15      227.26      256.41     17.50 o 
 -12   6  15      101.73       27.02     45.95 o 
 -10   6  15      135.72      168.78     98.16 o 
  -8   6  15      130.04      103.27     21.13 o 
  -6   6  15       23.84       16.28      8.41 o 
  -4   6  15       75.35       26.17     33.99 o 
  -2   6  15       22.17       19.59     19.55 o 
   0   6  15        2.90        0.27     16.79 o 
   2   6  15       48.37        1.54     23.88 o 
   4   6  15      241.52      165.45    137.89 o 
   6   6  15        6.25       -0.15     21.87 o 
   8   6  15        0.32       -6.72     16.75 o 
  10   6  15        0.02       -1.18     20.45 o 
  12   6  15        0.18        2.17     18.79 o 
  14   6  15        0.27       -2.77     20.09 o 
 -21   7  15       10.04        5.26     17.14 o 
 -19   7  15       19.81       11.15     17.66 o 
 -17   7  15        2.48       -0.95     12.52 o 
 -15   7  15       21.91        3.11     19.46 o 
 -13   7  15        6.84        2.05     11.29 o 
 -11   7  15       34.52       15.51     15.96 o 
  -9   7  15        2.39        5.18      9.81 o 
  -7   7  15        8.11       14.13     12.45 o 
  -5   7  15        0.29        4.65     23.19 o 
  -3   7  15       59.78       80.57     31.77 o 
  -1   7  15        0.01        6.47     20.35 o 
   1   7  15       52.03        1.94     20.35 o 
   3   7  15       33.08        1.68     24.14 o 
   5   7  15       30.71        0.00     19.21 o 
   7   7  15        0.00        1.70     18.98 o 
   9   7  15        2.52        3.99     27.84 o 
  11   7  15        0.98        1.41     23.23 o 
 -16   8  15        5.96       -2.87     14.59 o 
 -14   8  15        0.29        0.94     18.12 o 
 -12   8  15        1.83        6.04     11.82 o 
 -10   8  15       88.55       81.94     29.90 o 
  -8   8  15        0.06        0.45     22.66 o 
  -6   8  15       28.77       19.61     18.85 o 
  -4   8  15        2.19       23.83     31.77 o 
  -2   8  15       12.48       38.58     32.91 o 
   0   8  15       14.77       -2.15     21.97 o 
   2   8  15        1.14        2.71     36.00 o 
   4   8  15        0.12       -1.61     21.97 o 
   6   8  15        2.74        3.63     23.58 o 
 -30   0  16      482.60      467.48     35.75 o 
 -28   0  16       82.57       79.62     22.42 o 
 -26   0  16       33.50       60.01     20.35 o 
 -24   0  16      277.36      305.54     35.28 o 
 -22   0  16      364.59      402.52     22.06 o 
 -20   0  16      379.40      401.15     24.76 o 
 -18   0  16      456.28      484.00     20.46 o 
 -16   0  16        3.14        5.97     12.42 o 
 -14   0  16      178.43      179.28     15.63 o 
 -12   0  16     3532.58     3400.41     43.48 o 
 -10   0  16      369.45      413.70     18.73 o 
  -8   0  16      150.88      155.58     12.42 o 
  -6   0  16      254.40      278.23     14.03 o 
  -4   0  16     3158.83     3222.40     52.13 o 
  -2   0  16       46.27       43.75     11.23 o 
   0   0  16     1198.93     1150.55     27.27 o 
   2   0  16       18.87       27.74     13.62 o 
   4   0  16      711.26      729.65     18.33 o 
   6   0  16       94.75       91.14     11.02 o 
   8   0  16       48.46       45.83     12.87 o 
  10   0  16       68.04       64.94     11.44 o 
  12   0  16       97.74      113.96     18.38 o 
  14   0  16       10.71        5.57     13.22 o 
  16   0  16        2.95        1.13     13.22 o 
  18   0  16       58.69       23.83     24.40 o 
  20   0  16       42.21       36.33     15.51 o 
 -31   1  16        1.19      -17.40     18.14 o 
 -29   1  16      104.52      111.64     19.17 o 
 -27   1  16      166.53      158.43     22.16 o 
 -25   1  16       94.05       79.58     14.25 o 
 -23   1  16      185.25      182.04     15.91 o 
 -21   1  16      376.67      339.23     23.38 o 
 -19   1  16       10.34       11.92     11.95 o 
 -17   1  16      191.35      193.66     11.71 o 
 -15   1  16      121.28      118.46     10.30 o 
 -13   1  16     1467.39     1387.48     41.43 o 
 -11   1  16     1841.44     1866.50     20.70 o 
  -9   1  16     1125.50     1087.88     17.74 o 
  -7   1  16     1149.66     1110.74     25.58 o 
  -5   1  16      421.55      450.03     10.40 o 
  -3   1  16       81.88      110.62      7.46 o 
  -1   1  16       89.87       75.08      8.96 o 
   1   1  16      125.81      134.49      8.37 o 
   3   1  16       38.14       38.21      7.45 o 
   5   1  16      498.29      515.48     10.69 o 
   7   1  16      213.23      211.50      9.38 o 
   9   1  16      106.98       97.45      8.29 o 
  11   1  16       25.20       29.18      8.99 o 
  13   1  16       34.89       29.12     10.02 o 
  15   1  16        6.09       16.32     11.52 o 
  17   1  16       21.39       21.32     10.45 o 
  19   1  16        0.35       12.34     11.24 o 
 -30   2  16       24.21       27.13     17.94 o 
 -28   2  16       31.23       39.15     15.75 o 
 -26   2  16      288.39      323.45     22.57 o 
 -24   2  16      184.03      193.03     17.11 o 
 -22   2  16       51.33       33.93     11.91 o 
 -20   2  16      269.96      229.21     19.33 o 
 -18   2  16       91.11       69.19     11.39 o 
 -16   2  16       45.45       30.71     10.63 o 
 -14   2  16      559.41      501.35     14.58 o 
 -12   2  16       40.39       65.26     10.98 o 
 -10   2  16      213.23      214.09     14.09 o 
  -8   2  16     1382.87     1483.72     19.37 o 
  -6   2  16      566.25      605.08     11.61 o 
  -4   2  16      235.07      258.30     10.39 o 
  -2   2  16       24.30       25.26      6.35 o 
   0   2  16       58.18       68.44      6.55 o 
   2   2  16       85.91      108.51     11.84 o 
   4   2  16      622.04      609.17     10.29 o 
   6   2  16      123.52      119.10      8.21 o 
   8   2  16      499.90      490.43     13.89 o 
  10   2  16        0.35        6.76      9.08 o 
  12   2  16       55.08       61.53     10.98 o 
  14   2  16      122.26      131.39     10.33 o 
  16   2  16       25.60       28.88     10.04 o 
  18   2  16       63.17       64.82     14.63 o 
 -29   3  16       35.86       35.56     21.28 o 
 -27   3  16        4.94       -1.61     14.57 o 
 -25   3  16      264.25      276.27     21.59 o 
 -23   3  16       10.53       13.36     12.30 o 
 -21   3  16        6.58       18.00     11.19 o 
 -19   3  16       57.90       45.09     10.89 o 
 -17   3  16       16.66       11.12      9.30 o 
 -15   3  16       67.09       72.63      8.97 o 
 -13   3  16       25.07       16.11     10.19 o 
 -11   3  16      122.92      115.32     10.97 o 
  -9   3  16       68.65       84.42      6.72 o 
  -7   3  16        5.99        8.72      7.60 o 
  -5   3  16      110.79      126.71      8.07 o 
  -3   3  16      177.22      168.25     10.27 o 
  -1   3  16      471.86      529.81      7.92 o 
   1   3  16      250.49      243.05      8.12 o 
   3   3  16       58.83       54.19      4.34 o 
   5   3  16       11.10       12.86      5.40 o 
   7   3  16      240.21      272.67      8.38 o 
   9   3  16       41.55       33.90      7.85 o 
  11   3  16        6.04        0.76      7.93 o 
  13   3  16      140.43      166.88     12.10 o 
  15   3  16       56.04       37.66      9.54 o 
  17   3  16       40.05       29.72     11.10 o 
 -28   4  16        0.68        5.47     16.09 o 
 -26   4  16        0.16       -1.45     13.22 o 
 -24   4  16        5.64        5.02     13.33 o 
 -22   4  16        7.72        9.81     11.21 o 
 -20   4  16      103.41       83.02     23.70 o 
 -18   4  16       55.50       30.67     12.61 o 
 -16   4  16        4.70        6.87      8.20 o 
 -14   4  16       13.35       14.69      8.60 o 
 -12   4  16        2.05        0.66      7.70 o 
 -10   4  16       96.95      102.24      8.37 o 
  -8   4  16       24.51       21.42      4.59 o 
  -6   4  16        3.35        5.04      3.34 o 
  -4   4  16      154.36      153.65     16.15 o 
  -2   4  16       90.57       85.29      7.00 o 
   0   4  16       27.05       15.82      6.17 o 
   2   4  16       92.07       74.56     19.21 o 
   4   4  16       14.49       10.81     16.79 o 
   6   4  16      200.56      196.13     17.17 o 
   8   4  16       46.97       49.88     11.79 o 
  10   4  16        0.18        2.03      5.38 o 
  12   4  16       43.83       19.86     25.53 o 
  14   4  16       73.12       44.94     15.53 o 
  16   4  16        0.05        5.39     19.34 o 
 -25   5  16      101.03       86.85     27.01 o 
 -23   5  16        3.14       -6.30     13.17 o 
 -21   5  16      531.87      622.41     19.06 o 
 -19   5  16       18.01       17.56     10.93 o 
 -17   5  16       31.92       39.28     16.71 o 
 -15   5  16      105.32      134.25     19.41 o 
 -13   5  16      158.71      186.85     16.53 o 
 -11   5  16       45.20       41.92     10.79 o 
  -9   5  16       41.31       70.03     20.82 o 
  -7   5  16      182.24      187.26     27.29 o 
  -5   5  16        3.94        8.53     14.62 o 
  -3   5  16       68.68       72.40     29.21 o 
  -1   5  16       72.52      107.80     29.50 o 
   1   5  16       41.06       29.62     33.47 o 
   3   5  16       93.89        1.81     22.46 o 
   5   5  16       40.48       -4.48     29.65 o 
   7   5  16       17.51       10.28     20.45 o 
   9   5  16      144.81      152.09     51.62 o 
  11   5  16        0.26        2.27     15.64 o 
  13   5  16        5.69       -3.39     19.62 o 
  15   5  16       26.86       49.74     21.35 o 
 -24   6  16       93.08       79.10     25.32 o 
 -22   6  16        5.45       -0.05     12.08 o 
 -20   6  16      383.52      437.43     23.63 o 
 -18   6  16       24.47       29.33     14.40 o 
 -16   6  16        0.65       -0.30      8.12 o 
 -14   6  16      145.77      111.86     67.82 o 
 -12   6  16        0.37       -0.27     16.09 o 
 -10   6  16      134.88      100.44     80.00 o 
  -8   6  16       35.81       11.68     19.86 o 
  -6   6  16       41.75       18.96      8.55 o 
  -4   6  16       38.97       43.38     14.74 o 
  -2   6  16       22.40       38.58     29.50 o 
   0   6  16        9.62       13.62     27.23 o 
   2   6  16        0.87        5.43     24.35 o 
   4   6  16       14.61        5.67     25.19 o 
   6   6  16       56.35        3.49     20.82 o 
   8   6  16        1.02      -12.99     18.07 o 
  10   6  16        0.09       -5.67     23.27 o 
  12   6  16        6.87        4.29     24.03 o 
 -19   7  16        5.18        5.60     16.46 o 
 -17   7  16      151.98      133.42     50.45 o 
 -15   7  16        2.85       -1.44     12.55 o 
 -13   7  16       19.06        8.40     16.26 o 
 -11   7  16        0.15       -0.44      9.59 o 
  -9   7  16        2.78        2.72      9.10 o 
  -7   7  16        3.41       34.04     31.77 o 
  -5   7  16      163.18      229.93     26.07 o 
  -3   7  16        0.84       -2.94     20.35 o 
  -1   7  16      126.69      111.13     85.68 o 
   1   7  16       24.29       -2.27     24.92 o 
   3   7  16       57.73       -8.62     28.32 o 
   5   7  16        7.87        4.24     22.77 o 
   7   7  16        5.79        1.78     18.07 o 
   9   7  16        1.79        6.81     28.37 o 
 -14   8  16        0.31        2.21     16.81 o 
 -12   8  16       18.39       -1.19     34.39 o 
 -10   8  16        0.05        4.20     18.60 o 
  -8   8  16       20.79        8.49     29.59 o 
  -6   8  16       28.02       55.60     36.31 o 
  -4   8  16       31.88       14.75     32.91 o 
  -2   8  16       40.74       21.56     35.18 o 
   0   8  16       10.14        2.69     22.77 o 
   2   8  16        0.01        1.07     21.97 o 
 -29   1  17       50.79       69.45     16.93 o 
 -27   1  17       16.38       17.98     15.57 o 
 -25   1  17       93.06      123.60     16.50 o 
 -23   1  17       24.21       28.18     12.51 o 
 -21   1  17       40.28       35.06     14.31 o 
 -19   1  17      511.61      498.46     16.08 o 
 -17   1  17      507.24      520.51     15.48 o 
 -15   1  17       13.67       15.74     11.49 o 
 -13   1  17      898.69      908.56     16.88 o 
 -11   1  17      162.31      168.22     10.39 o 
  -9   1  17      179.02      178.10     11.14 o 
  -7   1  17        5.12        7.34      7.67 o 
  -5   1  17      281.97      305.03     10.66 o 
  -3   1  17       79.42       81.80      7.68 o 
  -1   1  17      139.73      161.75      9.94 o 
   1   1  17      885.59      886.40     16.07 o 
   3   1  17       63.77       93.25      7.54 o 
   5   1  17       70.73       62.42      6.98 o 
   7   1  17       47.96       34.48      7.80 o 
   9   1  17       23.88       27.81      7.48 o 
  11   1  17       17.69        8.35      7.99 o 
  13   1  17       13.12       13.81     10.02 o 
  15   1  17       38.85       36.27     11.14 o 
  17   1  17        0.18        0.97     10.20 o 
 -30   2  17        3.89        0.93     15.98 o 
 -28   2  17       14.28        1.01     15.07 o 
 -26   2  17       18.49       21.65     14.22 o 
 -24   2  17      639.58      635.60     22.07 o 
 -22   2  17      251.50      232.06     16.73 o 
 -20   2  17      608.95      559.64     17.60 o 
 -18   2  17      726.33      694.38     17.87 o 
 -16   2  17       43.90       16.24      9.25 o 
 -14   2  17      567.44      521.89     15.10 o 
 -12   2  17      223.41      232.45     12.03 o 
 -10   2  17      559.54      542.85     15.50 o 
  -8   2  17       20.53       20.79      8.02 o 
  -6   2  17     1237.38     1301.97     15.24 o 
  -4   2  17       20.68       24.89      6.86 o 
  -2   2  17      228.74      216.40     17.86 o 
   0   2  17      436.86      469.03      9.80 o 
   2   2  17       43.51       47.75      6.72 o 
   4   2  17      123.57      161.81      7.87 o 
   6   2  17      632.87      636.53     10.82 o 
   8   2  17       30.71       32.31      8.50 o 
  10   2  17        9.83       14.55      8.42 o 
  12   2  17       70.54       76.08     15.66 o 
  14   2  17        3.00       17.20     11.28 o 
  16   2  17       33.48       21.34     11.57 o 
  18   2  17       39.73       39.56     12.47 o 
 -29   3  17       16.61        6.44     15.22 o 
 -27   3  17       14.69        9.65     15.10 o 
 -25   3  17      347.74      355.26     21.92 o 
 -23   3  17      130.16       95.21     16.54 o 
 -21   3  17     1072.26     1044.02     24.22 o 
 -19   3  17       13.64       10.31     10.03 o 
 -17   3  17      109.45      126.99     11.95 o 
 -15   3  17        0.97       -1.15      7.32 o 
 -13   3  17       98.09      109.85     11.74 o 
 -11   3  17       73.16      107.51     11.55 o 
  -9   3  17       39.49       48.27      8.57 o 
  -7   3  17      121.01      138.23      7.78 o 
  -5   3  17       19.40       18.29      7.08 o 
  -3   3  17      253.70      267.89     11.80 o 
  -1   3  17      106.27      103.49      9.44 o 
   1   3  17      257.03      284.96      8.29 o 
   3   3  17      500.59      517.58     10.91 o 
   5   3  17      196.64      186.82      7.59 o 
   7   3  17       83.99       69.51      6.80 o 
   9   3  17       97.15       77.19     14.30 o 
  11   3  17       12.17       12.28      9.71 o 
  13   3  17       46.57       22.60      9.27 o 
  15   3  17        8.11       16.96      9.60 o 
  17   3  17       59.77       76.68     14.46 o 
 -26   4  17       25.64       29.95     15.19 o 
 -24   4  17       13.24       10.39     15.34 o 
 -22   4  17      109.94      138.06     16.87 o 
 -20   4  17       44.17       39.74     12.67 o 
 -18   4  17       57.62       74.81     20.66 o 
 -16   4  17      336.06      384.61     23.71 o 
 -14   4  17       57.02       40.46     15.77 o 
 -12   4  17       81.43      101.82     15.29 o 
 -10   4  17       84.80      100.68     14.95 o 
  -8   4  17       46.29       47.64      5.90 o 
  -6   4  17      153.42      203.21     17.22 o 
  -4   4  17       16.78        9.18     13.97 o 
  -2   4  17      117.05      131.63     10.43 o 
   0   4  17      161.58      148.26     21.23 o 
   2   4  17       15.09       -0.18     14.83 o 
   4   4  17       20.72        2.30     16.43 o 
   6   4  17       46.97        5.67     26.10 o 
   8   4  17       10.80       -1.85     17.24 o 
  10   4  17        0.00        1.51     18.04 o 
  12   4  17        3.92        2.27     19.26 o 
  14   4  17       78.71       31.77     35.18 o 
 -25   5  17        7.57        5.40     12.59 o 
 -23   5  17        3.08        5.21     15.88 o 
 -21   5  17        5.92        6.39     11.59 o 
 -19   5  17       68.15       88.35     12.50 o 
 -17   5  17        3.49        5.53      9.05 o 
 -15   5  17      102.99      111.92     33.66 o 
 -13   5  17       31.88       15.57      7.99 o 
 -11   5  17        0.08       -0.16      4.33 o 
  -9   5  17       34.42        9.84     15.70 o 
  -7   5  17       16.93        7.56     18.84 o 
  -5   5  17        4.50      -27.23     27.23 o 
  -3   5  17        7.17       -3.03      9.08 o 
  -1   5  17       97.62       62.64     52.20 o 
   1   5  17       15.72        1.60     17.60 o 
   3   5  17       84.73       -2.91     21.61 o 
   5   5  17        0.11       10.21     29.50 o 
   7   5  17        8.63       -3.87     15.90 o 
   9   5  17        0.08       -3.53     16.29 o 
  11   5  17       63.76       23.39     32.79 o 
  13   5  17        6.40        2.88     18.07 o 
 -22   6  17        0.65        4.20     13.36 o 
 -20   6  17       18.36       10.46     21.70 o 
 -18   6  17       15.46       21.47     19.95 o 
 -16   6  17       14.35        9.00     18.28 o 
 -14   6  17       13.54       15.15     18.03 o 
 -12   6  17        0.13       -2.30     17.70 o 
 -10   6  17        4.24      -16.28     20.81 o 
  -8   6  17        7.18        5.43      9.64 o 
  -6   6  17       82.79       56.08     21.82 o 
  -4   6  17       14.84        0.64     23.50 o 
  -2   6  17       13.96       22.88     25.68 o 
   0   6  17       18.60       13.11     21.62 o 
   2   6  17       86.61       -1.94     20.36 o 
   4   6  17       20.85        4.54     34.39 o 
   6   6  17       18.54        5.90     21.97 o 
   8   6  17       22.78        1.62     20.04 o 
  10   6  17        0.05        1.79     22.86 o 
 -17   7  17       18.25        0.18     15.00 o 
 -15   7  17       10.81        3.06     12.91 o 
 -13   7  17       49.69       16.41     16.20 o 
 -11   7  17        5.74       -1.52     10.03 o 
  -9   7  17        1.60        2.07     17.11 o 
  -7   7  17        0.64       15.89     31.77 o 
  -5   7  17       12.36       20.42     31.77 o 
  -3   7  17        0.64       -1.07     26.24 o 
  -1   7  17       12.09       10.60     23.58 o 
   1   7  17       17.88        5.13     23.58 o 
   3   7  17       20.22        3.14     27.92 o 
   5   7  17        0.14       -2.17     22.60 o 
 -10   8  17        4.26        3.40     32.91 o 
  -8   8  17       11.77        9.69     30.65 o 
  -6   8  17        0.20      -11.35     32.91 o 
  -4   8  17        5.03      -37.44     37.44 o 
  -2   8  17       12.01        4.76     30.20 o 
 -28   0  18      151.96      208.54     28.61 o 
 -26   0  18        5.69        4.99     22.66 o 
 -24   0  18      395.18      407.61     23.92 o 
 -22   0  18       27.58        9.53     18.82 o 
 -20   0  18        0.01      -15.17     15.18 o 
 -18   0  18      198.95      239.50     28.37 o 
 -16   0  18     1159.49     1128.95     26.36 o 
 -14   0  18      221.49      218.04     16.44 o 
 -12   0  18      407.12      438.82     18.41 o 
 -10   0  18      615.70      607.91     19.56 o 
  -8   0  18     3717.10     3709.83     50.44 o 
  -6   0  18        1.14       -4.37      9.12 o 
  -4   0  18      529.89      538.76     19.39 o 
  -2   0  18      148.59      161.20     16.15 o 
   0   0  18      106.27      122.40     15.46 o 
   2   0  18      428.41      450.97     19.25 o 
   4   0  18        0.31       -0.07     10.48 o 
   6   0  18       95.07       71.12     13.38 o 
   8   0  18      136.65      113.10     12.87 o 
  10   0  18       33.30       37.87     11.01 o 
  12   0  18       60.93       42.13     25.53 o 
  14   0  18        0.08       13.18     18.21 o 
  16   0  18       41.71       48.91     23.26 o 
 -29   1  18       79.11       78.22     20.98 o 
 -27   1  18       60.44       73.40     15.79 o 
 -25   1  18        7.25       15.65     15.95 o 
 -23   1  18      146.38      118.33     44.06 o 
 -21   1  18        8.37        9.00     10.92 o 
 -19   1  18      171.05      181.87     14.91 o 
 -17   1  18       28.26       26.02     12.68 o 
 -15   1  18      391.95      364.76     15.59 o 
 -13   1  18      587.84      608.06     15.26 o 
 -11   1  18       49.41       55.66     10.64 o 
  -9   1  18     1401.79     1400.81     18.46 o 
  -7   1  18       19.56       20.44      8.52 o 
  -5   1  18     1020.70     1076.24     13.63 o 
  -3   1  18      270.30      262.47     12.33 o 
  -1   1  18       96.11      110.12     10.15 o 
   1   1  18      456.90      502.06     13.76 o 
   3   1  18       30.67       26.05      7.07 o 
   5   1  18       62.10       53.06      7.49 o 
   7   1  18        1.09        1.64      7.00 o 
   9   1  18       72.16       65.58      8.46 o 
  11   1  18        0.22       -1.48      8.19 o 
  13   1  18       39.14       34.03     12.17 o 
  15   1  18        9.60       16.93     10.98 o 
  17   1  18        1.10       28.80     14.46 o 
 -28   2  18       35.93       43.55     17.68 o 
 -26   2  18      338.84      328.04     21.74 o 
 -24   2  18      113.91      122.17     18.20 o 
 -22   2  18      957.14      936.23     24.02 o 
 -20   2  18       11.12       11.56     12.23 o 
 -18   2  18        0.66       -0.53      9.60 o 
 -16   2  18       34.33       34.01     10.96 o 
 -14   2  18       14.40       13.25      8.48 o 
 -12   2  18       29.79       25.46      9.92 o 
 -10   2  18       23.26       20.06     11.05 o 
  -8   2  18      441.56      490.56     12.21 o 
  -6   2  18       13.63       11.67      6.89 o 
  -4   2  18       79.28      115.13     33.40 o 
  -2   2  18      886.58      947.16     15.87 o 
   0   2  18        4.00        6.67      6.24 o 
   2   2  18      610.46      643.92     15.54 o 
   4   2  18        0.03        0.47      5.81 o 
   6   2  18      123.33      124.14      7.53 o 
   8   2  18        0.72        8.24      7.14 o 
  10   2  18       22.95       27.68      8.40 o 
  12   2  18        3.48       13.49     10.22 o 
  14   2  18       27.98       37.99     14.17 o 
  16   2  18        0.07       -7.06     11.30 o 
 -27   3  18      124.72       89.58     25.72 o 
 -25   3  18       22.65       20.98     14.89 o 
 -23   3  18      438.09      415.02     18.03 o 
 -21   3  18       57.31       41.69     19.00 o 
 -19   3  18      240.25      237.17     13.09 o 
 -17   3  18      260.93      301.28     14.80 o 
 -15   3  18      107.87      113.18     10.09 o 
 -13   3  18       82.40       93.01      9.81 o 
 -11   3  18       19.46       11.84      7.99 o 
  -9   3  18        2.45        0.98      5.99 o 
  -7   3  18        4.69        3.63      5.31 o 
  -5   3  18      635.27      613.50     12.41 o 
  -3   3  18       77.97       76.79      5.92 o 
  -1   3  18      448.03      426.62     13.80 o 
   1   3  18       42.61       54.53      5.58 o 
   3   3  18       28.59       39.88      5.12 o 
   5   3  18       60.75       49.24      7.75 o 
   7   3  18       11.13        6.02      6.62 o 
   9   3  18       10.95        8.20      7.47 o 
  11   3  18        4.74        9.04     10.89 o 
  13   3  18        1.20        2.20     14.12 o 
  15   3  18        4.22       10.35     20.35 o 
 -26   4  18      184.89      172.67     16.62 o 
 -24   4  18       16.31        5.95     12.51 o 
 -22   4  18      705.39      644.20     27.04 o 
 -20   4  18       65.48       41.47     13.13 o 
 -18   4  18       34.97       44.39     11.37 o 
 -16   4  18       20.87       15.00     11.71 o 
 -14   4  18        5.06        3.64      7.75 o 
 -12   4  18        0.81       -0.37      5.26 o 
 -10   4  18       13.03        8.27      5.50 o 
  -8   4  18      304.14      311.96     23.31 o 
  -6   4  18       83.69       65.94      9.52 o 
  -4   4  18      165.70      174.60     12.66 o 
  -2   4  18        4.24       -3.33      6.46 o 
   0   4  18        2.41       -0.99      6.24 o 
   2   4  18       91.05       78.08     63.55 o 
   4   4  18       26.42       -3.69     17.13 o 
   6   4  18       35.65       -0.70     16.79 o 
   8   4  18       11.88       -2.52     21.99 o 
  10   4  18       13.16       11.58     25.08 o 
  12   4  18        0.48       -6.64     21.25 o 
 -23   5  18        0.82        3.74     15.54 o 
 -21   5  18       14.88       15.80     13.09 o 
 -19   5  18       68.27       91.14     12.60 o 
 -17   5  18       19.82       20.57      9.52 o 
 -15   5  18       77.09       38.59     13.59 o 
 -13   5  18       36.48        4.45     16.48 o 
 -11   5  18      199.79      199.95     63.88 o 
  -9   5  18        0.36       -1.51     14.84 o 
  -7   5  18      170.18      123.57     86.25 o 
  -5   5  18        1.93       -5.22     21.60 o 
  -3   5  18        4.16       -7.94     27.23 o 
  -1   5  18      135.73      126.28     92.49 o 
   1   5  18        8.13        3.86     23.50 o 
   3   5  18       19.68       -4.30     19.21 o 
   5   5  18        6.85       -6.22     20.01 o 
   7   5  18        1.84        3.28     18.19 o 
   9   5  18        0.28       12.13     23.23 o 
  11   5  18        0.43      -17.16     21.11 o 
 -20   6  18       88.96      195.47     28.12 o 
 -18   6  18        0.05        1.95     20.27 o 
 -16   6  18      124.69       67.58     52.84 o 
 -14   6  18       12.91       -1.32     19.66 o 
 -12   6  18      131.22       60.99     45.94 o 
 -10   6  18       50.80       19.88     35.28 o 
  -8   6  18        1.83       11.32     13.63 o 
  -6   6  18        1.09       -3.86     16.35 o 
  -4   6  18        2.31        4.54     45.39 o 
  -2   6  18       15.25       32.91     30.64 o 
   0   6  18       86.51       93.18     86.81 o 
   2   6  18       21.12       -2.64     20.81 o 
   4   6  18        8.32       -1.09     26.86 o 
   6   6  18        7.58       -2.46     21.16 o 
   8   6  18       15.17        4.59     18.73 o 
 -15   7  18        4.90       -1.61     13.71 o 
 -13   7  18        0.53       -0.07     14.93 o 
 -11   7  18        3.28      -14.81     24.72 o 
  -9   7  18       11.95       35.18     35.18 o 
  -7   7  18       20.99       10.19     22.86 o 
  -5   7  18       31.29       35.18     34.04 o 
  -3   7  18        7.50        7.94     52.20 o 
  -1   7  18       65.11       61.28     36.31 o 
   1   7  18       50.76        4.77     23.91 o 
   3   7  18       25.65       -1.26     25.94 o 
 -27   1  19        3.65       -3.01     14.58 o 
 -25   1  19      119.32       45.13     25.39 o 
 -23   1  19       41.65        7.66     12.31 o 
 -21   1  19        1.64       -5.30     10.92 o 
 -19   1  19        0.42       -9.63     12.85 o 
 -17   1  19       18.88       16.81     10.82 o 
 -15   1  19      192.41      177.58     12.23 o 
 -13   1  19       45.74       37.21     10.44 o 
 -11   1  19      196.21      212.31     18.35 o 
  -9   1  19       79.77       67.36     11.65 o 
  -7   1  19       17.77       19.43      8.60 o 
  -5   1  19      205.19      235.10      9.66 o 
  -3   1  19      190.38      223.95     12.65 o 
  -1   1  19       35.88       32.91     11.07 o 
   1   1  19        9.68        2.70      6.50 o 
   3   1  19       35.28       43.60      8.30 o 
   5   1  19       50.72       49.99      8.62 o 
   7   1  19       12.53        3.13      7.86 o 
   9   1  19        4.11       -0.90      7.71 o 
  11   1  19        0.36       -2.35      9.64 o 
  13   1  19       17.11       40.40     17.56 o 
  15   1  19       10.92        4.40     13.02 o 
 -26   2  19       45.56       36.03     14.89 o 
 -24   2  19        6.98        8.61     17.97 o 
 -22   2  19       53.77       45.61     12.98 o 
 -20   2  19        8.38       14.39     11.70 o 
 -18   2  19      168.57      144.24     30.27 o 
 -16   2  19       14.22        7.31     10.36 o 
 -14   2  19      205.78      219.74     13.70 o 
 -12   2  19       61.46       17.15     15.07 o 
 -10   2  19       77.56       32.75     16.02 o 
  -8   2  19       15.37        3.17      7.50 o 
  -6   2  19       28.61       13.97      9.50 o 
  -4   2  19       36.13       42.24      8.04 o 
  -2   2  19       24.03       16.02      8.80 o 
   0   2  19      465.42      489.51     19.73 o 
   2   2  19       20.88       16.27      7.11 o 
   4   2  19      294.65      314.70     11.01 o 
   6   2  19        3.94        0.26      6.65 o 
   8   2  19        1.19        3.73      8.28 o 
  10   2  19        0.14        1.56      8.14 o 
  12   2  19        0.07        8.67      9.72 o 
  14   2  19        0.39       -1.32      8.65 o 
 -25   3  19       35.12       26.01     14.14 o 
 -23   3  19       58.12       39.92     15.71 o 
 -21   3  19        1.44        4.91     11.01 o 
 -19   3  19        0.15        2.78      9.87 o 
 -17   3  19       61.56       51.72     10.13 o 
 -15   3  19       74.02       56.99     23.59 o 
 -13   3  19       22.44        9.07      8.94 o 
 -11   3  19       86.48       81.31     10.74 o 
  -9   3  19      447.77      419.06     17.35 o 
  -7   3  19      130.34      153.24      9.44 o 
  -5   3  19       59.92       54.79      8.57 o 
  -3   3  19       11.16       18.00      6.61 o 
  -1   3  19       12.74        9.33      5.31 o 
   1   3  19      420.45      419.01     25.19 o 
   3   3  19       22.12       16.10      6.11 o 
   5   3  19       10.10       13.43      6.18 o 
   7   3  19       10.94       23.14     18.57 o 
   9   3  19        0.36        6.98     15.47 o 
  11   3  19        4.08       24.60     17.22 o 
  13   3  19        0.83       15.26     16.05 o 
 -24   4  19        0.66       -4.17     13.42 o 
 -22   4  19        0.12       -3.06     11.13 o 
 -20   4  19        6.37       12.37     13.06 o 
 -18   4  19       33.67       48.01     11.89 o 
 -16   4  19        0.09        2.40     10.64 o 
 -14   4  19        7.39        9.16      6.93 o 
 -12   4  19      206.81      191.78     24.63 o 
 -10   4  19       41.19       35.36     13.41 o 
  -8   4  19       59.85       43.67     15.38 o 
  -6   4  19        5.23       -7.94     18.45 o 
  -4   4  19       12.97       13.10      8.40 o 
  -2   4  19       17.09       11.93     11.94 o 
   0   4  19        1.51       -0.72     16.43 o 
   2   4  19       91.09       55.10     57.31 o 
   4   4  19        3.05        4.12     21.46 o 
   6   4  19       53.18       47.94     20.26 o 
   8   4  19        0.34       17.90     18.14 o 
  10   4  19        7.49        3.97     23.35 o 
 -21   5  19       37.04       59.18     19.54 o 
 -19   5  19       38.84       51.55     32.68 o 
 -17   5  19      116.25       57.15     40.49 o 
 -15   5  19       22.21       19.16     29.57 o 
 -13   5  19        6.61       -4.14     16.35 o 
 -11   5  19       75.63       31.06     26.85 o 
  -9   5  19        0.75        0.03     17.24 o 
  -7   5  19       64.31       94.18     32.91 o 
  -5   5  19        0.13       -3.40     18.45 o 
  -3   5  19        0.00        8.44     23.88 o 
  -1   5  19        2.84       20.32     21.16 o 
   1   5  19       73.57       51.78     49.93 o 
   3   5  19        4.12       -1.68     19.21 o 
   5   5  19       39.08       -0.20     22.62 o 
   7   5  19        0.02       11.42     23.23 o 
   9   5  19       13.32       -2.42     27.29 o 
 -18   6  19       39.34       40.64     24.28 o 
 -16   6  19       39.21       24.33     21.49 o 
 -14   6  19       56.84       34.15     31.05 o 
 -12   6  19       57.01       26.62     25.53 o 
 -10   6  19        0.42       14.66     24.03 o 
  -8   6  19       19.32       33.35     41.42 o 
  -6   6  19       49.52       24.60     22.65 o 
  -4   6  19        0.04      -11.35     31.77 o 
  -2   6  19       54.62       48.79     55.60 o 
   0   6  19       27.63       13.77     23.23 o 
   2   6  19        0.01       -1.86     25.68 o 
   4   6  19       49.46       -1.99     22.29 o 
 -11   7  19       29.48       13.83     21.32 o 
  -9   7  19        0.01      -37.44     37.44 o 
  -7   7  19        7.21      -15.89     55.60 o 
  -5   7  19       10.36        9.57     25.52 o 
  -3   7  19        0.04      -14.75     34.04 o 
 -26   0  20      234.82      322.03     44.83 o 
 -24   0  20      258.88      337.35     24.39 o 
 -22   0  20       61.94        1.80     19.52 o 
 -20   0  20       16.20       10.13     18.82 o 
 -18   0  20        3.26        8.79     14.38 o 
 -16   0  20        0.05        7.07     16.79 o 
 -14   0  20        1.64       -0.76     12.79 o 
 -12   0  20       44.79       49.98     17.41 o 
 -10   0  20      142.29      112.53     17.63 o 
  -8   0  20        1.46       -2.38     10.69 o 
  -6   0  20        8.84       25.95     10.64 o 
  -4   0  20      292.70      279.58     16.85 o 
  -2   0  20       21.01       22.21     13.22 o 
   0   0  20      631.40      710.48     39.74 o 
   2   0  20        4.01        4.09      9.59 o 
   4   0  20        0.35       -0.44      9.99 o 
   6   0  20        0.03       -0.53     12.34 o 
   8   0  20       48.34       37.99     11.48 o 
  10   0  20        0.00       -3.28     10.51 o 
  12   0  20       17.80       55.03     16.85 o 
 -27   1  20       25.12       17.32     14.48 o 
 -25   1  20        8.49        4.12     15.38 o 
 -23   1  20       36.30       13.21     13.06 o 
 -21   1  20       58.31       17.80     13.59 o 
 -19   1  20        0.82       -1.83      9.61 o 
 -17   1  20        2.63        2.11     12.55 o 
 -15   1  20        8.68       15.08     10.21 o 
 -13   1  20        0.14       -3.09      8.45 o 
 -11   1  20      136.34      135.16     10.77 o 
  -9   1  20        1.12       -4.24      7.49 o 
  -7   1  20        5.53        1.38      6.76 o 
  -5   1  20      132.10      126.62      9.37 o 
  -3   1  20      318.88      362.35     13.36 o 
  -1   1  20       26.47       21.19      8.95 o 
   1   1  20      474.70      490.78     14.38 o 
   3   1  20        3.80       -1.92      8.90 o 
   5   1  20        0.39       -0.36      7.88 o 
   7   1  20        7.57       11.54      7.11 o 
   9   1  20        1.60       13.95     10.71 o 
  11   1  20        0.32        3.53      8.95 o 
  13   1  20        1.22       12.91     12.83 o 
 -26   2  20        1.06        6.67     14.67 o 
 -24   2  20       98.25       42.34     23.91 o 
 -22   2  20       58.41       37.27     14.90 o 
 -20   2  20       59.17       33.52     13.50 o 
 -18   2  20       23.47       28.26     15.85 o 
 -16   2  20       76.73       71.03     27.02 o 
 -14   2  20        3.51        3.49      9.59 o 
 -12   2  20       26.57        5.62      9.69 o 
 -10   2  20        0.06        0.60      7.40 o 
  -8   2  20       15.93        9.23     10.09 o 
  -6   2  20        0.00        2.22      9.15 o 
  -4   2  20        7.22        5.87      8.31 o 
  -2   2  20      391.16      396.16     11.84 o 
   0   2  20       35.98       28.00      6.97 o 
   2   2  20       57.39       25.14      8.59 o 
   4   2  20      104.04      130.84     10.81 o 
   6   2  20       14.63       17.79      8.11 o 
   8   2  20       12.33       23.75     11.92 o 
  10   2  20       17.65       20.76      9.17 o 
  12   2  20        0.12       10.27     10.60 o 
 -25   3  20      202.04      185.94     16.82 o 
 -23   3  20        3.16       -0.75     14.00 o 
 -21   3  20      118.55       96.89     13.21 o 
 -19   3  20       73.85       53.34     12.73 o 
 -17   3  20       29.68       29.40     10.09 o 
 -15   3  20       29.59       13.98      9.87 o 
 -13   3  20        1.28        0.38      8.10 o 
 -11   3  20        0.11        2.43      8.10 o 
  -9   3  20       19.38        7.66      7.38 o 
  -7   3  20        7.50       14.95      7.71 o 
  -5   3  20      172.01      179.52      8.28 o 
  -3   3  20       17.29       10.02      5.96 o 
  -1   3  20       29.44       22.16      9.02 o 
   1   3  20        0.05        1.22      7.37 o 
   3   3  20        3.82       29.98     22.46 o 
   5   3  20        1.23      -17.70     19.32 o 
   7   3  20        8.13       15.23     17.40 o 
   9   3  20        4.42       25.02     25.15 o 
  11   3  20        5.27       27.84     20.81 o 
 -22   4  20       72.47       61.94     16.43 o 
 -20   4  20       46.43       56.45     13.45 o 
 -18   4  20        9.54        5.82     13.63 o 
 -16   4  20        0.54       -8.45      8.94 o 
 -14   4  20       26.04       12.34      9.66 o 
 -12   4  20       50.13       26.71     25.29 o 
 -10   4  20        0.75       -0.15     15.79 o 
  -8   4  20       22.94       13.12     15.90 o 
  -6   4  20        2.41       14.75      9.66 o 
  -4   4  20        0.11        7.36      9.45 o 
  -2   4  20        1.84        8.72     18.84 o 
   0   4  20        1.02        3.80     21.81 o 
   2   4  20        0.00       10.07     22.11 o 
   4   4  20       29.25       19.69     26.10 o 
   6   4  20       46.21       39.31     19.35 o 
   8   4  20        0.00       16.10     21.98 o 
 -19   5  20        5.36        1.47     18.17 o 
 -17   5  20       52.44       37.52     24.62 o 
 -15   5  20       30.46       -5.42     18.27 o 
 -13   5  20       34.15       12.78     21.19 o 
 -11   5  20      139.67       52.54     38.60 o 
  -9   5  20       19.79        4.15     19.65 o 
  -7   5  20        0.03        4.54     28.37 o 
  -5   5  20       10.22        7.51     21.25 o 
  -3   5  20       58.51       47.83     43.69 o 
  -1   5  20       19.40       -5.81     33.67 o 
   1   5  20       38.95       30.16     23.26 o 
   3   5  20        1.28       -0.18     17.60 o 
   5   5  20        8.21       -2.07     20.35 o 
 -14   6  20       96.08       52.90     40.55 o 
 -12   6  20      116.63      110.63     78.30 o 
 -10   6  20        0.06        7.33     22.86 o 
  -8   6  20        0.07        5.96     23.58 o 
  -6   6  20        4.94        0.00     26.10 o 
  -4   6  20        5.83       17.02     32.91 o 
  -2   6  20        8.33       10.12     24.38 o 
   0   6  20       22.11       13.51     29.49 o 
 -23   1  21        1.04       -4.34     13.59 o 
 -21   1  21      288.51      308.47     15.70 o 
 -19   1  21       17.11       20.61     12.54 o 
 -17   1  21       18.08       11.02     12.12 o 
 -15   1  21       47.45       17.66     12.20 o 
 -13   1  21        6.99        0.39      9.47 o 
 -11   1  21       69.66       40.78     11.32 o 
  -9   1  21        9.32        5.66      8.81 o 
  -7   1  21       36.53       35.35      8.87 o 
  -5   1  21       92.85      138.26     11.15 o 
  -3   1  21       67.43       64.53     10.40 o 
  -1   1  21       96.85      122.81     12.47 o 
   1   1  21        0.49        0.79      7.85 o 
   3   1  21       18.16       20.68      7.59 o 
   5   1  21        0.93       -1.78      6.64 o 
   7   1  21        0.32        3.56      7.95 o 
   9   1  21       29.90       46.40     11.22 o 
 -24   2  21      244.22      252.70     49.63 o 
 -22   2  21        9.58       18.06     15.02 o 
 -20   2  21       87.43       33.85     19.49 o 
 -18   2  21       22.35       10.18     12.00 o 
 -16   2  21       57.52       30.85     15.89 o 
 -14   2  21        7.31       -0.90      9.27 o 
 -12   2  21      105.26       80.09     27.74 o 
 -10   2  21       13.50        4.59      8.62 o 
  -8   2  21        7.40        5.67      8.48 o 
  -6   2  21      109.99      105.49     28.83 o 
  -4   2  21        2.86        9.19      9.59 o 
  -2   2  21       48.12       48.73      7.69 o 
   0   2  21      153.18      184.21     10.66 o 
   2   2  21       42.98       51.61      7.49 o 
   4   2  21        1.00        6.58      8.03 o 
   6   2  21        4.88        7.30      7.79 o 
   8   2  21       27.13       45.94     15.16 o 
 -23   3  21       56.66       37.15     15.08 o 
 -21   3  21       56.18       59.33     13.07 o 
 -19   3  21        9.60       13.61     12.00 o 
 -17   3  21        0.81        8.29      9.46 o 
 -15   3  21        3.47       -1.89      9.03 o 
 -13   3  21       98.28       94.85     23.65 o 
 -11   3  21       74.72       27.74     16.96 o 
  -9   3  21       23.20       18.00     10.79 o 
  -7   3  21       23.15       18.14      7.70 o 
  -5   3  21        4.83        8.58     16.32 o 
  -3   3  21      198.19      227.33     15.01 o 
  -1   3  21       42.96       55.26     18.27 o 
   1   3  21        0.11       29.19     19.21 o 
   3   3  21        1.06       -6.96     20.08 o 
   5   3  21        2.19        5.80     20.09 o 
   7   3  21       14.89       26.55     15.88 o 
 -20   4  21       28.38       13.99     14.73 o 
 -18   4  21       36.33       31.43     23.71 o 
 -16   4  21        0.50        1.38     19.25 o 
 -14   4  21       15.44       15.64     19.61 o 
 -12   4  21        0.42       -6.54     16.48 o 
 -10   4  21       38.23       -6.24     20.86 o 
  -8   4  21       32.46       91.91     51.06 o 
  -6   4  21       12.78        6.15      9.72 o 
  -4   4  21       13.85       19.09     20.45 o 
  -2   4  21       60.22       24.30     24.96 o 
   0   4  21        0.01        5.32     22.76 o 
   2   4  21       14.85        9.22     23.50 o 
   4   4  21       21.12       23.88     26.16 o 
   6   4  21        0.94        5.29     20.24 o 
 -17   5  21        2.25       11.91     22.27 o 
 -15   5  21        0.18       -1.46     17.10 o 
 -13   5  21       71.40       31.31     29.85 o 
 -11   5  21        0.02      -15.89     32.91 o 
  -9   5  21        4.84       21.56     32.91 o 
  -7   5  21       13.35        2.17     23.64 o 
  -5   5  21        9.58        7.51     22.05 o 
  -3   5  21       14.35        8.25     27.59 o 
  -1   5  21        1.81       -0.32     16.79 o 
   1   5  21        5.64       -6.39     27.08 o 
  -8   6  21       46.94       40.85     36.31 o 
 -22   0  22        2.19        1.19     15.99 o 
 -20   0  22      113.14        6.96     26.80 o 
 -18   0  22       25.88       -0.53     13.57 o 
 -16   0  22      216.29      206.29     18.74 o 
 -14   0  22       99.05       86.09     16.79 o 
 -12   0  22       42.11       34.04     15.18 o 
 -10   0  22      130.56      185.96     22.17 o 
  -8   0  22      165.54      204.83     16.09 o 
  -6   0  22       15.11       17.45     14.83 o 
  -4   0  22      583.73      684.58     23.28 o 
  -2   0  22      356.42      409.80     43.13 o 
   0   0  22      243.56      282.28     18.46 o 
   2   0  22       24.28       19.46     14.85 o 
   4   0  22       20.91       21.92     14.85 o 
   6   0  22        0.76        4.02     13.91 o 
   8   0  22       64.66       54.85     17.16 o 
 -23   1  22       27.89        1.08     13.26 o 
 -21   1  22       32.41       13.20     12.29 o 
 -19   1  22      157.78      211.59     15.48 o 
 -17   1  22       19.15       10.09     12.71 o 
 -15   1  22        3.63        0.27      9.25 o 
 -13   1  22        9.47        2.80      9.11 o 
 -11   1  22       14.68        3.89      9.19 o 
  -9   1  22       43.35       31.59     10.38 o 
  -7   1  22      204.24      249.46     12.69 o 
  -5   1  22        4.84        4.94     11.71 o 
  -3   1  22      460.85      556.29     19.95 o 
  -1   1  22       77.56       88.34     12.41 o 
   1   1  22       59.19       44.17      9.69 o 
   3   1  22        3.50        7.84      8.81 o 
   5   1  22        5.71        9.98      7.86 o 
   7   1  22        2.06        3.29      8.75 o 
 -22   2  22       30.01        6.33     19.13 o 
 -20   2  22        5.79        6.69     10.95 o 
 -18   2  22        0.89        9.19     12.51 o 
 -16   2  22        0.22        2.05      9.61 o 
 -14   2  22       14.67        3.35      8.92 o 
 -12   2  22      108.47       91.51     28.75 o 
 -10   2  22        5.04        3.69     10.12 o 
  -8   2  22       28.26       26.76     12.89 o 
  -6   2  22       69.43       45.93     16.85 o 
  -4   2  22       15.67       24.24     15.35 o 
  -2   2  22       56.18       52.36     10.59 o 
   0   2  22        0.05        2.30      7.12 o 
   2   2  22        1.20       -7.28     20.36 o 
   4   2  22       41.71      110.72     20.75 o 
   6   2  22        1.65      -14.72     16.61 o 
 -19   3  22       25.14       15.94     14.55 o 
 -17   3  22       26.55       14.34     11.69 o 
 -15   3  22       43.44       40.58     21.42 o 
 -13   3  22       30.90       23.29     11.09 o 
 -11   3  22        0.55        0.10     14.02 o 
  -9   3  22      101.24       88.64     37.68 o 
  -7   3  22       10.46        2.16     13.73 o 
  -5   3  22        3.05       14.25     13.92 o 
  -3   3  22       16.07       29.46     11.26 o 
  -1   3  22       82.75      133.18     22.42 o 
   1   3  22        2.67        5.21     21.74 o 
   3   3  22       18.34       57.13     20.35 o 
   5   3  22        3.81      -13.24     15.65 o 
 -18   4  22        0.92       -8.43     24.03 o 
 -16   4  22       24.79        2.75     19.10 o 
 -14   4  22        0.20       15.91     18.83 o 
 -12   4  22      174.40      216.15     24.26 o 
 -10   4  22        0.01       10.61     17.14 o 
  -8   4  22        0.24       -2.27     10.33 o 
  -6   4  22        0.03       27.23     49.93 o 
  -4   4  22       18.33       25.42     24.96 o 
  -2   4  22      132.78      181.08     25.53 o 
   0   4  22        0.11      -11.33     23.83 o 
   2   4  22        7.56       30.80     21.49 o 
 -11   5  22       27.46        7.88     26.57 o 
  -9   5  22        2.56       -1.13     29.50 o 
  -7   5  22        0.42       11.90     24.38 o 
  -5   5  22        6.79       19.29     53.33 o 
  -3   5  22       98.78      144.12     38.58 o 
 -19   1  23       50.10       25.11     13.69 o 
 -17   1  23       21.74        7.19     12.78 o 
 -15   1  23       27.36        0.60      9.61 o 
 -13   1  23       24.49        1.22      8.74 o 
 -11   1  23        0.23        7.88      9.40 o 
  -9   1  23        0.22        6.27      9.76 o 
  -7   1  23       34.78        8.66     12.00 o 
  -5   1  23      105.86      150.27     12.50 o 
  -3   1  23        6.06       15.24     10.49 o 
  -1   1  23        5.82        1.03      8.05 o 
   1   1  23       45.69       43.94     10.77 o 
   3   1  23      103.78      118.07     11.75 o 
 -18   2  23       13.24        0.05     10.44 o 
 -16   2  23        2.12       -3.14     12.15 o 
 -14   2  23       17.42        1.23      8.71 o 
 -12   2  23        0.02        5.43      9.63 o 
 -10   2  23       55.72       29.04     14.97 o 
  -8   2  23        1.05       -0.35      7.75 o 
  -6   2  23       28.73        8.83      9.51 o 
  -4   2  23      102.19      128.69     21.51 o 
  -2   2  23       12.67        3.65     10.98 o 
   0   2  23        0.00        0.94     15.99 o 
   2   2  23       52.22       81.71     25.53 o 
 -17   3  23       28.40        6.14     16.86 o 
 -15   3  23        1.30       18.03     23.30 o 
 -13   3  23       97.56       58.22     29.87 o 
 -11   3  23       27.95       39.71     24.34 o 
  -9   3  23       21.63       27.39     15.62 o 
  -7   3  23       14.85       25.51     20.01 o 
  -5   3  23       23.51       42.67     16.15 o 
  -3   3  23        1.16      -19.01     19.55 o 
  -1   3  23        5.56        6.17     30.82 o 
   1   3  23       23.35       12.02     24.96 o 
 -12   4  23        6.97        0.34     15.86 o 
 -10   4  23       50.60       19.39     34.87 o 
  -8   4  23       51.50       13.93     21.49 o 
  -6   4  23       13.76       61.72     24.46 o 
  -4   4  23        3.88        6.70     20.81 o 
 -16   0  24       48.12       30.69     26.67 o 
 -14   0  24        7.30        9.89     17.80 o 
 -12   0  24       37.70       58.33     20.75 o 
 -10   0  24      152.39      187.48     15.88 o 
  -8   0  24       40.95       33.91     17.13 o 
  -6   0  24       16.04       10.85     15.63 o 
  -4   0  24      214.65      233.90     28.94 o 
  -2   0  24        3.40       20.77     19.24 o 
   0   0  24       12.56       21.25     12.65 o 
 -17   1  24        0.90       -1.85     17.35 o 
 -15   1  24        2.60        7.88     13.16 o 
 -13   1  24       10.01        2.83     10.24 o 
 -11   1  24        1.26        2.75      8.65 o 
  -9   1  24        2.82        1.67      9.90 o 
  -7   1  24       26.10       25.50     12.06 o 
  -5   1  24        1.91       10.44     11.56 o 
  -3   1  24       58.43       83.31     14.41 o 
  -1   1  24        0.67       -5.54     11.92 o 
 -14   2  24       49.20        7.86     11.14 o 
 -12   2  24        2.03       -1.12     12.03 o 
 -10   2  24       28.14       33.17     13.99 o 
  -8   2  24        3.27       -9.17     15.88 o 
  -6   2  24       15.25        2.81     14.66 o 
  -4   2  24       30.10       42.99     13.89 o 
  -2   2  24        7.00        9.29     21.46 o 
  -9   3  24        4.43        7.94     18.15 o 
                                                 
